# Supplementary material for: Prevalence of zoonotic nematode Calodium hepaticum varies with small mammal community diversity across a heterogenous landscape in Eastern Uganda
Source: Parasitology. 2026 Feb 18;153(4):572–84. doi: 10.1017/S0031182026101723 (PMC13244227; doi:10.1017/S0031182026101723)
Supplement: Johnson et al. supplementary material [file S0031182026101723sup001.zip]

Archive with 5 entries (5 files):
- Dataset3_Mitogenome_annotation.xlsx
- SI_CAL_clean_20260113_for_submission.docx
- SI_CAL_revision_20260113_for_submission.docx
- Dataset1_pilot_household_trapping_data_upload.xlsx
- Dataset2_pilot_individual_rodents_upload.xlsx
