# Supplementary material for: Prevalence of zoonotic nematode Calodium hepaticum varies with small mammal community diversity across a heterogenous landscape in Eastern Uganda
Source: Parasitology. 2026 Feb 18;153(4):572–84. doi: 10.1017/S0031182026101723 (PMC13244227; doi:10.1017/S0031182026101723)
Supplement: Johnson et al. supplementary material [file S0031182026101723sup001.zip › Dataset3_Mitogenome_annotation.xlsx]

## Sheet: dataset3
seqname	source	feature	start	end	length	score	attribute	modelinfo	trichuris_muris_start	trichuris_muris_end	trichuris_muris_length	trichuris_muris_name	pseudocap_start	pseudocap_end	pseudocap_length	pseudocap_featurename
NODE_949_length_14159_cov_526.453417	mitfi	tRNA	14075	14129	54	0.005425	Name=trnC(aca)	; model C; evalue 0.005425; pvalue 0.000006; qstart 1; qstop 66	13958	14017	59	ID=rna-NC_028621.1:13958..14017;gbkey=tRNA;product=tRNA-Cys	9026	9075	49	ID=rna-MZ708958.1:9026..9075;gbkey=tRNA;product=tRNA-Cys
NODE_949_length_14159_cov_526.453417	mitfi	tRNA	14012	14065	53	4.84e-05	Name=trnQ(ttg)	; model Q; evalue 0.000048; pvalue 0.000000; qstart 1; qstop 69	12800	12855	55	ID=rna-NC_028621.1:12800..12855;gbkey=tRNA;product=tRNA-Gln	9080	9134	54	ID=rna-MZ708958.1:9080..9134;gbkey=tRNA;product=tRNA-Gln
NODE_949_length_14159_cov_526.453417	mitfi	tRNA	13947	14004	57	0.000118	Name=trnG(tcc)	; model G; evalue 0.000118; pvalue 0.000000; qstart 1; qstop 66	12930	12987	57	ID=rna-NC_028621.1:12930..12987;gbkey=tRNA;product=tRNA-Gly	9149	9202	53	ID=rna-MZ708958.1:9149..9202;gbkey=tRNA;product=tRNA-Gly
NODE_949_length_14159_cov_526.453417	mitos	gene	13016	13801	785	7.13397e+06	Name=nad2-0		3492	4385	893	ID=gene-ND2;Dbxref=GeneID:26373673;Name=ND2;gbkey=Gene;gene=ND2;gene_biotype=protein_coding	9253	10152	899	ID=gene-nad2;Name=nad2;gbkey=Gene;gene=nad2;gene_biotype=protein_coding
NODE_949_length_14159_cov_526.453417	mitfi	tRNA	12923	12985	62	6.38e-10	Name=trnM(cat)	; model M; evalue 0.000000; pvalue 0.000000; qstart 1; qstop 66	4386	4447	61	ID=rna-NC_028621.1:4386..4447;gbkey=tRNA;product=tRNA-Met	10153	10214	61	ID=rna-MZ708958.1:10153..10214;gbkey=tRNA;product=tRNA-Met
NODE_949_length_14159_cov_526.453417	mitos	gene	11428	12747	1319	105545392	Name=nad5		4514	6050	1536	ID=gene-ND5;Dbxref=GeneID:26373674;Name=ND5;gbkey=Gene;gene=ND5;gene_biotype=protein_coding	10213	11754	1541	ID=gene-nad5;Name=nad5;gbkey=Gene;gene=nad5;gene_biotype=protein_coding
NODE_949_length_14159_cov_526.453417	mitfi	tRNA	11327	11382	55	2.01e-07	Name=trnH(gtg)	; model H; evalue 0.000000; pvalue 0.000000; qstart 1; qstop 68	6051	6104	53	ID=rna-NC_028621.1:6051..6104;gbkey=tRNA;product=tRNA-His	11755	11811	56	ID=rna-MZ708958.1:11755..11811;gbkey=tRNA;product=tRNA-His
NODE_949_length_14159_cov_526.453417	mitos	gene	10119	11192	1073	89000000	Name=nad4-0		6174	7376	1202	ID=gene-ND4;Dbxref=GeneID:26373677;Name=ND4;gbkey=Gene;gene=ND4;gene_biotype=protein_coding	11862	13121	1259	ID=gene-nad4;Name=nad4;gbkey=Gene;gene=nad4;gene_biotype=protein_coding
NODE_949_length_14159_cov_526.453417	mitfi	tRNA	9980	10046	66	1.15e-08	Name=trnL1(tag)	; model L2; evalue 0.000000; pvalue 0.000000; qstart 1; qstop 66	13806	13873	67	ID=rna-NC_028621.1:13806..13873;Note=tRNA-Leu1;gbkey=tRNA;product=tRNA-Leu	13123	13191	68	ID=rna-MZ708958.1:13123..13191;codons=CUN;gbkey=tRNA;product=tRNA-Leu
NODE_949_length_14159_cov_526.453417	mitfi	tRNA	9888	9946	58	0.003871	Name=trnS2(tga)	; model S2; evalue 0.003871; pvalue 0.000004; qstart 1; qstop 69	13647	13699	52	ID=rna-NC_028621.1:13647..13699;Note=tRNA-Ser2;gbkey=tRNA;product=tRNA-Ser	13210	13263	53	ID=rna-MZ708958.1:13210..13263;codons=UCN;gbkey=tRNA;product=tRNA-Ser
NODE_949_length_14159_cov_526.453417	mitfi	tRNA	9818	9880	62	9.24e-06	Name=trnI(gat)	; model N; evalue 0.000009; pvalue 0.000000; qstart 1; qstop 67	12862	12929	67	ID=rna-NC_028621.1:12862..12929;gbkey=tRNA;product=tRNA-Ile	13337	13401	64	ID=rna-MZ708958.1:13337..13401;gbkey=tRNA;product=tRNA-Ile
NODE_949_length_14159_cov_526.453417	mitfi	tRNA	9641	9705	64	4.29e-07	Name=trnN(ttt)	; model K; evalue 0.000000; pvalue 0.000000; qstart 1; qstop 68	13717	13782	65	ID=rna-NC_028621.1:13717..13782;gbkey=tRNA;product=tRNA-Asn	13483	13545	62	ID=rna-MZ708958.1:13483..13545;gbkey=tRNA;product=tRNA-Lys
NODE_949_length_14159_cov_526.453417	mitfi	tRNA	9577	9632	55	3.1e-08	Name=trnF(gaa)	; model F; evalue 0.000000; pvalue 0.000000; qstart 1; qstop 66	4458	4513	55	ID=rna-NC_028621.1:4458..4513;gbkey=tRNA;product=tRNA-Phe	13561	13616	55	ID=rna-MZ708958.1:13561..13616;gbkey=tRNA;product=tRNA-Phe
NODE_949_length_14159_cov_526.453417	mitfi	tRNA	9496	9560	64	9.31e-06	Name=trnR(tcg)	; model R; evalue 0.000009; pvalue 0.000000; qstart 1; qstop 69	6108	6171	63	ID=rna-NC_028621.1:6108..6171;gbkey=tRNA;product=tRNA-Arg	13622	13688	66	ID=rna-MZ708958.1:13622..13688;gbkey=tRNA;product=tRNA-Arg
NODE_949_length_14159_cov_526.453417	mitos	gene	9258	9473	215	22200	Name=nad4l		7409	7657	248	ID=gene-ND4L;Dbxref=GeneID:26373675;Name=ND4L;gbkey=Gene;gene=ND4L;gene_biotype=protein_coding	13692	13940	248	ID=gene-nad4L;Name=nad4L;gbkey=Gene;gene=nad4L;gene_biotype=protein_coding
NODE_949_length_14159_cov_526.453417	mitfi	tRNA	9189	9244	55	0.0003208	Name=trnT(tgt)	; model T; evalue 0.000321; pvalue 0.000000; qstart 1; qstop 67	7660	7717	57	ID=rna-NC_028621.1:7660..7717;gbkey=tRNA;product=tRNA-Thr	13942	13995	53	ID=rna-MZ708958.1:13942..13995;gbkey=tRNA;product=tRNA-Thr
NODE_949_length_14159_cov_526.453417	mitfi	tRNA	9127	9181	54	0.0004452	Name=trnP(tgg)	; model P; evalue 0.000445; pvalue 0.000000; qstart 1; qstop 66	7719	7774	55	ID=rna-NC_028621.1:7719..7774;gbkey=tRNA;product=tRNA-Pro	14008	14061	53	ID=rna-MZ708958.1:14008..14061;gbkey=tRNA;product=tRNA-Pro
NODE_949_length_14159_cov_526.453417	mitos	gene	8676	9119	443	495066	Name=nad6-0		7767	8240	473	ID=gene-ND6;Dbxref=GeneID:26373676;Name=ND6;gbkey=Gene;gene=ND6;gene_biotype=protein_coding	1	456	455	ID=gene-nad6;Name=nad6;gbkey=Gene;gene=nad6;gene_biotype=protein_coding
NODE_949_length_14159_cov_526.453417	mitos	gene	7651	8607	956	154437450	Name=cob		8252	9370	1118	ID=gene-CYTB;Dbxref=GeneID:26373678;Name=CYTB;gbkey=Gene;gene=CYTB;gene_biotype=protein_coding	470	1582	1112	ID=gene-cytb;Name=cytb;gbkey=Gene;gene=cytb;gene_biotype=protein_coding
NODE_949_length_14159_cov_526.453417	mitfi	tRNA	7484	7536	52	0.000285	Name=trnS1(tct)	; model S1; evalue 0.000285; pvalue 0.000000; qstart 1; qstop 67	9391	9443	52	ID=rna-NC_028621.1:9391..9443;Note=tRNA-Ser1;gbkey=tRNA;product=tRNA-Ser	1582	1635	53	ID=rna-MZ708958.1:1582..1635;codons=AGN;gbkey=tRNA;product=tRNA-Ser
NODE_949_length_14159_cov_526.453417	mitfi	rRNA	6781	7526	745	6.58e-09	Name=rrnS	; model rrnS; evalue 0.000000; pvalue 0.000000; qstart 1; qstop 952	9444	10131	687	ID=rna-NC_028621.1:9444..10131;Note=s-rRNA;gbkey=rRNA;product=12S ribosomal RNA	1636	2311	675	ID=rna-MZ708958.1:1636..2311;gbkey=rRNA;product=12S ribosomal RNA
NODE_949_length_14159_cov_526.453417	mitfi	tRNA	6731	6783	52	0.000259	Name=trnV(tac)	; model V; evalue 0.000259; pvalue 0.000000; qstart 1; qstop 69	10132	10187	55	ID=rna-NC_028621.1:10132..10187;gbkey=tRNA;product=tRNA-Val	2312	2365	53	ID=rna-MZ708958.1:2312..2365;gbkey=tRNA;product=tRNA-Val
NODE_949_length_14159_cov_526.453417	mitfi	rRNA	6197	6371	174	4.76e-33	Name=rrnL	; model rrnL; evalue 0.000000; pvalue 0.000000; qstart 845; qstop 1030	10188	11136	948	ID=rna-NC_028621.1:10188..11136;Note=l-rRNA;gbkey=rRNA;product=16S ribosomal RNA	2366	3306	940	ID=rna-MZ708958.1:2366..3306;gbkey=rRNA;product=16S ribosomal RNA
NODE_949_length_14159_cov_526.453417	mitos	gene	6140	6157	17	2390	Name=nad2-2				0				0
NODE_949_length_14159_cov_526.453417	mitfi	rRNA	5828	6043	215	0.000133	Name=rrnL	; model rrnL; evalue 0.000133; pvalue 0.000000; qstart 1330; qstop 1537	10188	11136	948	ID=rna-NC_028621.1:10188..11136;Note=l-rRNA;gbkey=rRNA;product=16S ribosomal RNA	2366	3306	940	ID=rna-MZ708958.1:2366..3306;gbkey=rRNA;product=16S ribosomal RNA
NODE_949_length_14159_cov_526.453417	mitos	gene	5107	5637	530	633255	Name=atp6		11137	11970	833	ID=gene-ATP6;Dbxref=GeneID:26373672;Name=ATP6;gbkey=Gene;gene=ATP6;gene_biotype=protein_coding	3307	4104	797	ID=gene-atp6;Name=atp6;gbkey=Gene;gene=atp6;gene_biotype=protein_coding
NODE_949_length_14159_cov_526.453417	mitos	gene	4210	4944	734	61700000	Name=cox3		11951	12730	779	ID=gene-COX3;Dbxref=GeneID:26373667;Name=COX3;gbkey=Gene;gene=COX3;gene_biotype=protein_coding	4110	4883	773	ID=gene-cox3;Name=cox3;gbkey=Gene;gene=cox3;gene_biotype=protein_coding
NODE_949_length_14159_cov_526.453417	mitfi	tRNA	4137	4198	61	6.56e-09	Name=trnW(tca)	; model W; evalue 0.000000; pvalue 0.000000; qstart 1; qstop 67	12735	12798	63	ID=rna-NC_028621.1:12735..12798;gbkey=tRNA;product=tRNA-Trp	4887	4948	61	ID=rna-MZ708958.1:4887..4948;gbkey=tRNA;product=tRNA-Trp
NODE_949_length_14159_cov_526.453417	mitfi	tRNA	4056	4109	53	9.95e-08	Name=trnD(gtc)	; model D; evalue 0.000000; pvalue 0.000000; qstart 1; qstop 67	12990	13049	59	ID=rna-NC_028621.1:12990..13049;gbkey=tRNA;product=tRNA-Asp	4950	5004	54	ID=rna-MZ708958.1:4950..5004;gbkey=tRNA;product=tRNA-Asp
NODE_949_length_14159_cov_526.453417	mitos	gene	3565	3891	326	7200000	Name=nad3		13199	13540	341	ID=gene-ND3;Dbxref=GeneID:26373668;Name=ND3;gbkey=Gene;gene=ND3;gene_biotype=protein_coding	5160	5501	341	ID=gene-nad3;Name=nad3;gbkey=Gene;gene=nad3;gene_biotype=protein_coding
NODE_949_length_14159_cov_526.453417	mitfi	tRNA	3415	3476	61	0.1626	Name=trnA(tgc)	; model V; evalue 0.162600; pvalue 0.000199; qstart 1; qstop 69	13884	13936	52	ID=rna-NC_028621.1:13884..13936;gbkey=tRNA;product=tRNA-Ala	5581	5634	53	ID=rna-MZ708958.1:5581..5634;gbkey=tRNA;product=tRNA-Ala
NODE_949_length_14159_cov_526.453417	mitos	gene	1884	3401	1517	289189022	Name=cox1		1	1545	1544	ID=gene-COX1;Dbxref=GeneID:26373679;Name=COX1;gbkey=Gene;gene=COX1;gene_biotype=protein_coding	5635	7182	1547	ID=gene-cox1;Name=cox1;gbkey=Gene;gene=cox1;gene_biotype=protein_coding
NODE_949_length_14159_cov_526.453417	mitos	gene	1191	1826	635	54400000	Name=cox2		1567	2244	677	ID=gene-COX2;Dbxref=GeneID:26373669;Name=COX2;gbkey=Gene;gene=COX2;gene_biotype=protein_coding	7188	7868	680	ID=gene-cox2;Name=cox2;gbkey=Gene;gene=cox2;gene_biotype=protein_coding
NODE_949_length_14159_cov_526.453417	mitfi	tRNA	1096	1160	64	2.36e-08	Name=trnL2(taa)	; model L2; evalue 0.000000; pvalue 0.000000; qstart 1; qstop 66	2259	2323	64	ID=rna-NC_028621.1:2259..2323;Note=tRNA-Leu2;gbkey=tRNA;product=tRNA-Leu	7886	7953	67	ID=rna-MZ708958.1:7886..7953;codons=UUR;gbkey=tRNA;product=tRNA-Leu
NODE_949_length_14159_cov_526.453417	mitfi	tRNA	1039	1095	56	1.18e-06	Name=trnE(ttc)	; model E; evalue 0.000001; pvalue 0.000000; qstart 1; qstop 66	2325	2388	63	ID=rna-NC_028621.1:2325..2388;gbkey=tRNA;product=tRNA-Glu	7953	8008	55	ID=rna-MZ708958.1:7953..8008;gbkey=tRNA;product=tRNA-Glu
NODE_949_length_14159_cov_526.453417	mitos	gene	129	1007	878	9.11006e+07	Name=nad1		2404	3306	902	ID=gene-ND1;Dbxref=GeneID:26373670;Name=ND1;gbkey=Gene;gene=ND1;gene_biotype=protein_coding	8034	8927	893	ID=gene-nad1;Name=nad1;gbkey=Gene;gene=nad1;gene_biotype=protein_coding
NC_028621.1	RefSeq	tRNA	14036	14094		.	ID=rna-NC_028621.1:14036..14094;gbkey=tRNA;product=tRNA-Tyr

## Sheet: data dictionary
column name	definition
seqname	The name of the sequence or contig being annotated (e.g., mitochondrial genome ID)
source	The tool or database that generated the annotation
feature	Type of genomic feature (e.g., gene, tRNA, rRNA, CDS)
start	Genomic start coordinates of the feature on the sequence.
end	Genomic end coordinates of the feature on the sequence.
length	Calculated length of the feature (end - start + 1).
score	Confidence or quality score from the prediction algorithm
attribute	Additional metadata (e.g., gene name, product, anticodon)
modelinfo	Model or profile used for prediction (e.g., HMM model for tRNA)
trichuris_muris_start	Start coordinates of the homologous feature in Trichuris muris
trichuris_muris_end	End coordinates of the homologous feature in Trichuris muris
trichuris_muris_length	Length of the homologous feature in Trichuris muris
trichuris_muris_name	Name of the homologous feature in Trichuris muris
pseudocap_start	Start coordinates of the homologous feature in Pseudocapillaria tomentosa
pseudocap_end	End coordinates of the homologous feature in Pseudocapillaria tomentosa
pseudocap_length	Length of the homologous feature in Pseudocapillaria tomentosa
pseudocap_featurename	Name of the homologous feature in Pseudocapillaria tomentosa
