# Supplementary material for: Prevalence of zoonotic nematode Calodium hepaticum varies with small mammal community diversity across a heterogenous landscape in Eastern Uganda
Source: Parasitology. 2026 Feb 18;153(4):572–84. doi: 10.1017/S0031182026101723 (PMC13244227; doi:10.1017/S0031182026101723)
Supplement: Johnson et al. supplementary material [file S0031182026101723sup001.zip › Dataset1_pilot_household_trapping_data_upload.xlsx]

## Sheet: dataset1
village	house_id	date_set	dow_set	date_pm	traps_in_sherman	traps_in_tomahawk+	traps_inside	traps_out_sherman	traps_out_tomahawk+	traps_outside	traps_total	full_bin	full	empty	rebaited	traps_checked	adjusted_trap_nights	trap_success	notes
bugoto	HBgR01	2018-07-17	Tuesday	2018-07-18	0	1	1	0	0	0	1	1	1	0	0	1	1	1	NA
bugoto	HBgR02	2018-07-17	Tuesday	2018-07-18	0	1	1	0	0	0	1	0	0	1	0	1	1	0	NA
bugoto	HBgR03	2018-07-17	Tuesday	2018-07-18	0	1	1	0	0	0	1	0	0	0	1	1	0.5	0	NA
bugoto	HBgR04	2018-07-17	Tuesday	2018-07-18	0	1	1	0	0	0	1	1	1	0	0	1	1	1	NA
bugoto	HBgR05	2018-07-17	Tuesday	2018-07-18	0	1	1	0	0	0	1	0	0	0	1	1	0.5	0	NA
bugoto	HBgR06	2018-07-17	Tuesday	2018-07-18	0	1	1	0	0	0	1	1	1	0	0	1	1	1	NA
bugoto	HBgR01	2018-07-18	Wednesday	2018-07-19	0	1	1	0	0	0	1	0	0	1	0	1	1	0	NA
bugoto	HBgR02	2018-07-18	Wednesday	2018-07-19	0	1	1	0	0	0	1	0	0	1	0	1	1	0	NA
bugoto	HBgR04	2018-07-18	Wednesday	2018-07-19	0	2	2	0	0	0	2	0	0	2	0	2	2	0	NA
bugoto	HBgR05	2018-07-18	Wednesday	2018-07-19	0	1	1	0	0	0	1	0	0	1	0	1	1	0	NA
bugoto	HBgR06	2018-07-18	Wednesday	2018-07-19	0	1	1	0	0	0	1	0	0	1	0	1	1	0	NA
bugoto	HBgR01	2018-07-19	Thursday	2018-07-20	0	1	1	0	0	0	1	0	0	1	0	1	1	0	NA
bugoto	HBgR07	2018-07-19	Thursday	2018-07-20	0	1	1	0	0	0	1	0	0	1	0	1	1	0	NA
bugoto	HBgR08	2018-07-19	Thursday	2018-07-20	0	1	1	0	0	0	1	0	0	1	0	1	1	0	NA
bugoto	HBgR09	2018-07-19	Thursday	2018-07-20	0	1	1	0	0	0	1	0	0	1	0	1	1	0	NA
bugoto	HBgR11	2018-07-19	Thursday	2018-07-20	0	2	2	0	0	0	2	1	2	0	0	2	2	1	5 rodents - collected in 1 house in succession during the day
bugoto	HBgR01	2018-07-20	Friday	2018-07-21	0	1	1	0	0	0	1	0	1	0	0	1	1	1	NA
bugoto	HBgR06	2018-07-20	Friday	2018-07-21	0	1	1	0	0	0	1	0	0	1	0	1	1	0	NA
bugoto	HBgR07	2018-07-20	Friday	2018-07-21	0	1	1	0	0	0	1	0	0	1	0	1	1	0	NA
bugoto	HBgR10	2018-07-20	Friday	2018-07-21	0	1	1	0	0	0	1	1	1	0	0	1	1	1	2 rodents
bugoto	HBgR11	2018-07-20	Friday	2018-07-21	0	1	1	0	0	0	1	0	0	1	0	1	1	0	NA
bugoto	HBgR12	2018-07-20	Friday	2018-07-21	0	1	1	0	0	0	1	1	1	0	0	1	1	1	NA
bugoto	HBgR01	2018-07-22	Sunday	2018-07-23	0	1	1	0	0	0	1	1	1	0	0	1	1	1	4 rodents
bugoto	HBgR10	2018-07-22	Sunday	2018-07-23	0	1	1	0	0	0	1	0	0	1	0	1	1	0	NA
bugoto	HBgR11	2018-07-22	Sunday	2018-07-23	0	1	1	0	0	0	1	0	0	1	0	1	1	0	NA
bugoto	HBgR12	2018-07-22	Sunday	2018-07-23	0	1	1	0	0	0	1	0	0	1	0	1	1	0	NA
bugoto	HBgR13	2018-07-22	Sunday	2018-07-23	0	2	2	0	0	0	2	1	2	0	0	2	2	1	NA
musubi	HMsR01	2018-07-23	Monday	2018-07-24	0	1	1	0	0	0	1	0	0	1	0	1	1	0	NA
musubi	HMsR02	2018-07-23	Monday	2018-07-24	0	1	1	0	0	0	1	0	0	1	0	1	1	0	NA
musubi	HMsR03	2018-07-23	Monday	2018-07-24	0	1	1	0	0	0	1	0	0	1	0	1	1	0	NA
musubi	HMsR11	2018-07-23	Monday	2018-07-24	0	2	2	0	0	0	2	0	0	1	1	2	1.5	0	NA
musubi	HMsR12	2018-07-23	Monday	2018-07-24	0	1	1	0	0	0	1	0	0	1	0	1	1	0	NA
musubi	HMsR01	2018-07-24	Tuesday	2018-07-25	0	1	1	0	0	0	1	1	1	0	0	1	1	1	NA
musubi	HMsR02	2018-07-24	Tuesday	2018-07-25	0	1	1	0	0	0	1	1	1	0	0	1	1	1	4 rodents
musubi	HMsR03	2018-07-24	Tuesday	2018-07-25	0	1	1	0	0	0	1	0	0	1	0	1	1	0	NA
musubi	HMsR11	2018-07-24	Tuesday	2018-07-25	0	2	2	0	0	0	2	0	0	2	0	2	2	0	NA
musubi	HMsR12	2018-07-24	Tuesday	2018-07-25	0	1	1	0	0	0	1	0	0	0	1	1	0.5	0	NA
musubi	HMsR01	2018-07-25	Wednesday	2018-07-26	1	1	2	2	2	4	6	1	1	5	0	6	6	0.166667	NA
musubi	HMsR02	2018-07-25	Wednesday	2018-07-26	1	1	2	3	0	3	5	1	1	4	0	5	5	0.2	NA
musubi	HMsR03	2018-07-25	Wednesday	2018-07-26	2	0	2	0	0	0	2	0	0	2	0	2	2	0	NA
musubi	HMsR11	2018-07-25	Wednesday	2018-07-26	1	0	1	1	1	2	3	0	0	3	0	3	3	0	NA
musubi	HMsR12	2018-07-25	Wednesday	2018-07-26	2	2	4	0	0	0	4	1	1	3	0	4	4	0.25	2 rodents
musubi	HMsR21	2018-07-25	Wednesday	2018-07-26	2	1	3	1	0	1	4	1	1	3	0	4	4	0.25	NA
musubi	HMsR22	2018-07-25	Wednesday	2018-07-26	3	1	4	0	0	0	4	1	0	4	0	4	4	0	NA
musubi	HMsR23	2018-07-25	Wednesday	2018-07-26	3	1	4	0	0	0	4	1	0	4	0	4	4	0	NA
musubi	HMsR25	2018-07-25	Wednesday	2018-07-26	5	0	5	0	0	0	5	0	0	3	2	5	4	0	NA
musubi	HMsR26	2018-07-25	Wednesday	2018-07-26	4	1	5	0	0	0	5	0	0	5	0	5	5	0	NA
musubi	HMsR27	2018-07-25	Wednesday	2018-07-26	3	0	3	1	1	2	5	0	0	5	0	5	5	0	NA
musubi	HMsR28	2018-07-25	Wednesday	2018-07-26	2	1	3	3	1	4	7	0	0	7	0	7	7	0	NA
musubi	HMsR29	2018-07-25	Wednesday	2018-07-26	3	0	3	0	1	1	4	0	0	4	0	4	4	0	NA
musubi	HMsR30	2018-07-25	Wednesday	2018-07-26	1	1	2	2	0	2	4	1	1	3	0	4	4	0.25	NA
musubi	HMsR32	2018-07-25	Wednesday	2018-07-26	4	1	5	0	0	0	5	1	1	4	0	5	5	0.2	NA
musubi	HMsR33	2018-07-25	Wednesday	2018-07-26	4	1	5	0	0	0	5	0	0	5	0	5	5	0	NA
musubi	HMsR34	2018-07-25	Wednesday	2018-07-26	5	0	5	0	1	1	6	1	3	2	1	6	5.5	0.545455	NA
musubi	HMsR35	2018-07-25	Wednesday	2018-07-26	3	0	3	1	1	2	5	1	2	3	0	5	5	0.4	NA
musubi	HMsR36	2018-07-25	Wednesday	2018-07-26	3	0	3	1	1	2	5	0	0	5	0	5	5	0	NA
musubi	HMsR37	2018-07-25	Wednesday	2018-07-26	3	0	3	1	1	2	5	0	0	5	0	5	5	0	NA
musubi	HMsR38	2018-07-25	Wednesday	2018-07-26	3	0	3	1	1	2	5	0	0	5	0	5	5	0	NA
musubi	HMsR39	2018-07-25	Wednesday	2018-07-26	3	0	3	1	1	2	5	1	2	3	0	5	5	0.4	NA
musubi	HMsR01	2018-07-26	Thursday	2018-07-27	4	2	6	0	0	0	6	0	0	6	0	6	6	0	NA
musubi	HMsR02	2018-07-26	Thursday	2018-07-27	5	2	7	0	0	0	7	1	1	6	0	7	7	0.142857	NA
musubi	HMsR03	2018-07-26	Thursday	2018-07-27	2	1	3	0	0	0	3	0	0	3	0	3	3	0	NA
musubi	HMsR11	2018-07-26	Thursday	2018-07-27	1	0	1	1	1	2	3	0	1	2	0	3	3	0.333333	NA
musubi	HMsR12	2018-07-26	Thursday	2018-07-27	2	1	3	1	1	2	5	0	0	5	0	5	5	0	NA
musubi	HMsR21	2018-07-26	Thursday	2018-07-27	2	1	3	0	0	0	3	0	0	3	0	3	3	0	NA
musubi	HMsR22	2018-07-26	Thursday	2018-07-27	3	1	4	0	0	0	4	1	1	3	0	4	4	0.25	NA
musubi	HMsR23	2018-07-26	Thursday	2018-07-27	4	1	5	0	0	0	5	0	0	5	0	5	5	0	NA
musubi	HMsR24	2018-07-26	Thursday	2018-07-27	1	0	1	0	0	0	1	0	0	1	0	1	1	0	NA
musubi	HMsR25	2018-07-26	Thursday	2018-07-27	5	0	5	0	0	0	5	0	0	5	0	5	5	0	NA
musubi	HMsR26	2018-07-26	Thursday	2018-07-27	4	1	5	0	0	0	5	1	2	3	0	5	5	0.4	NA
musubi	HMsR27	2018-07-26	Thursday	2018-07-27	4	1	5	0	0	0	5	0	0	5	0	5	5	0	NA
musubi	HMsR28	2018-07-26	Thursday	2018-07-27	2	1	3	3	0	3	6	0	0	6	0	6	6	0	NA
musubi	HMsR29	2018-07-26	Thursday	2018-07-27	3	0	3	0	1	1	4	0	0	4	0	4	4	0	NA
musubi	HMsR30	2018-07-26	Thursday	2018-07-27	1	1	2	1	1	2	4	0	0	4	0	4	4	0	NA
musubi	HMsR31	2018-07-26	Thursday	2018-07-27	5	0	5	0	0	0	5	0	0	4	1	5	4.5	0	NA
musubi	HMsR32	2018-07-26	Thursday	2018-07-27	3	1	4	0	0	0	4	1	1	3	0	4	4	0.25	NA
musubi	HMsR33	2018-07-26	Thursday	2018-07-27	4	1	5	0	0	0	5	0	0	4	1	5	4.5	0	NA
musubi	HMsR34	2018-07-26	Thursday	2018-07-27	4	1	5	0	0	0	5	1	1	2	2	5	4	0.25	NA
musubi	HMsR35	2018-07-26	Thursday	2018-07-27	2	0	2	2	1	3	5	0	0	4	1	5	4.5	0	NA
musubi	HMsR36	2018-07-26	Thursday	2018-07-27	3	0	3	1	1	2	5	0	0	4	1	5	4.5	0	NA
musubi	HMsR38	2018-07-26	Thursday	2018-07-27	3	0	3	1	2	3	6	1	2	4	0	6	6	0.333333	NA
musubi	HMsR39	2018-07-26	Thursday	2018-07-27	2	0	2	2	1	3	5	1	3	2	0	5	5	0.6	NA
musubi	HMsR40	2018-07-26	Thursday	2018-07-27	3	0	3	1	1	2	5	0	0	4	1	5	4.5	0	NA
musubi	HMsR41	2018-07-26	Thursday	2018-07-27	1	1	2	0	0	0	2	0	0	2	0	2	2	0	NA
musubi	HMsR42	2018-07-26	Thursday	2018-07-27	3	0	3	0	0	0	3	1	1	2	0	3	3	0.333333	NA
musubi	HMsR01	2018-07-27	Friday	2018-07-28	4	2	6	0	0	0	6	0	0	6	0	6	6	0	NA
musubi	HMsR02	2018-07-27	Friday	2018-07-28	5	1	6	0	0	0	6	0	1	5	0	6	6	0.166667	NA
musubi	HMsR03	2018-07-27	Friday	2018-07-28	2	1	3	0	0	0	3	0	0	3	0	3	3	0	NA
musubi	HMsR11	2018-07-27	Friday	2018-07-28	0	0	0	3	1	4	4	0	0	4	0	4	4	0	NA
musubi	HMsR12	2018-07-27	Friday	2018-07-28	3	3	6	1	1	2	8	0	0	8	0	8	8	0	NA
musubi	HMsR21	2018-07-27	Friday	2018-07-28	5	1	6	0	0	0	6	0	2	4	0	6	6	0.333333	NA
musubi	HMsR22	2018-07-27	Friday	2018-07-28	2	1	3	0	0	0	3	1	1	2	0	3	3	0.333333	NA
musubi	HMsR23	2018-07-27	Friday	2018-07-28	4	1	5	0	0	0	5	0	0	5	0	5	5	0	NA
musubi	HMsR24	2018-07-27	Friday	2018-07-28	1	0	1	0	0	0	1	0	0	1	0	1	1	0	NA
musubi	HMsR25	2018-07-27	Friday	2018-07-28	5	0	5	0	0	0	5	0	0	5	0	5	5	0	NA
musubi	HMsR26	2018-07-27	Friday	2018-07-28	3	0	3	0	0	0	3	0	0	3	0	3	3	0	NA
musubi	HMsR27	2018-07-27	Friday	2018-07-28	4	1	5	0	0	0	5	0	0	5	0	5	5	0	NA
musubi	HMsR28	2018-07-27	Friday	2018-07-28	2	1	3	2	0	2	5	0	2	3	0	5	5	0.4	NA
musubi	HMsR29	2018-07-27	Friday	2018-07-28	3	1	4	0	0	0	4	0	0	4	0	4	4	0	NA
musubi	HMsR30	2018-07-27	Friday	2018-07-28	1	1	2	2	1	3	5	0	0	5	0	5	5	0	NA
musubi	HMsR31	2018-07-27	Friday	2018-07-28	5	0	5	0	0	0	5	0	0	5	0	5	5	0	NA
musubi	HMsR32	2018-07-27	Friday	2018-07-28	1	0	1	0	1	1	2	0	0	2	0	2	2	0	NA
musubi	HMsR33	2018-07-27	Friday	2018-07-28	1	0	1	0	0	0	1	0	0	1	0	1	1	0	NA
musubi	HMsR34	2018-07-27	Friday	2018-07-28	6	2	8	0	0	0	8	0	0	8	0	8	8	0	brought one rodent
musubi	HMsR35	2018-07-27	Friday	2018-07-28	2	0	2	0	2	2	4	0	0	4	0	4	4	0	NA
musubi	HMsR36	2018-07-27	Friday	2018-07-28	3	0	3	1	1	2	5	0	0	5	0	5	5	0	NA
musubi	HMsR37	2018-07-27	Friday	2018-07-28	3	0	3	1	1	2	5	0	0	5	0	5	5	0	NA
musubi	HMsR38	2018-07-27	Friday	2018-07-28	4	0	4	2	3	5	9	1	3	6	0	9	9	0.333333	NA
musubi	HMsR39	2018-07-27	Friday	2018-07-28	4	0	4	3	2	5	9	0	0	9	0	9	9	0	NA
musubi	HMsR41	2018-07-27	Friday	2018-07-28	1	1	2	0	0	0	2	0	0	2	0	2	2	0	NA
musubi	HMsR42	2018-07-27	Friday	2018-07-28	3	0	3	0	0	0	3	1	1	2	0	3	3	0.333333	NA
walumbe	HRWa01	2018-07-29	Sunday	2018-07-30	4	1	5	0	0	0	5	1	2	3	0	5	5	0.4	NA
walumbe	HRWa02	2018-07-29	Sunday	2018-07-30	4	1	5	0	0	0	5	1	1	4	0	5	5	0.2	NA
walumbe	HRWa03	2018-07-29	Sunday	2018-07-30	4	1	5	0	0	0	5	0	0	5	0	5	5	0	NA
walumbe	HRWa04	2018-07-29	Sunday	2018-07-30	2	1	3	2	0	2	5	1	1	4	0	5	5	0.2	NA
walumbe	HRWa05	2018-07-29	Sunday	2018-07-30	3	1	4	4	0	4	8	1	1	7	0	8	8	0.125	NA
walumbe	HRWa06	2018-07-29	Sunday	2018-07-30	2	1	3	2	1	3	6	1	1	5	0	6	6	0.166667	NA
walumbe	HRWa07	2018-07-29	Sunday	2018-07-30	0	0	0	1	1	2	2	0	0	2	0	2	2	0	NA
walumbe	HRWa08	2018-07-29	Sunday	2018-07-30	3	1	4	0	0	0	4	1	1	3	0	4	4	0.25	NA
walumbe	HRWa09	2018-07-29	Sunday	2018-07-30	4	1	5	0	0	0	5	0	0	5	0	5	5	0	NA
walumbe	HRWa10	2018-07-29	Sunday	2018-07-30	4	1	5	0	0	0	5	0	0	5	0	5	5	0	NA
walumbe	HRWa11	2018-07-29	Sunday	2018-07-30	3	1	4	1	0	1	5	1	1	4	0	5	5	0.2	NA
walumbe	HRWa12	2018-07-29	Sunday	2018-07-30	2	0	2	1	0	1	3	1	1	2	0	3	3	0.333333	NA
walumbe	HRWa13	2018-07-29	Sunday	2018-07-30	1	1	2	3	0	3	5	1	1	4	0	5	5	0.2	NA
walumbe	HRWa14	2018-07-29	Sunday	2018-07-30	3	0	3	1	1	2	5	1	1	3	1	5	4.5	0.222222	NA
walumbe	HRWa15	2018-07-29	Sunday	2018-07-30	4	1	5	0	0	0	5	1	1	4	0	5	5	0.2	NA
walumbe	HRWa16	2018-07-29	Sunday	2018-07-30	4	1	5	0	0	0	5	1	2	2	1	5	4.5	0.444444	NA
walumbe	HRWa17	2018-07-29	Sunday	2018-07-30	4	1	5	0	0	0	5	0	0	1	4	5	3	0	NA
walumbe	HRWa18	2018-07-29	Sunday	2018-07-30	4	1	5	0	0	0	5	1	1	2	2	5	4	0.25	NA
walumbe	HRWa19	2018-07-29	Sunday	2018-07-30	4	1	5	0	0	0	5	1	1	4	0	5	5	0.2	NA
walumbe	HRWa20	2018-07-29	Sunday	2018-07-30	4	1	5	0	0	0	5	1	2	1	2	5	4	0.5	NA
walumbe	HRWa01	2018-07-30	Monday	2018-07-31	4	2	6	0	0	0	6	0	0	6	0	6	6	0	NA
walumbe	HRWa02	2018-07-30	Monday	2018-07-31	4	1	5	0	0	0	5	1	1	4	0	5	5	0.2	NA
walumbe	HRWa03	2018-07-30	Monday	2018-07-31	3	1	4	0	0	0	4	0	0	4	0	4	4	0	NA
walumbe	HRWa04	2018-07-30	Monday	2018-07-31	3	1	4	0	0	0	4	0	0	4	0	4	4	0	NA
walumbe	HRWa05	2018-07-30	Monday	2018-07-31	3	1	4	4	0	4	8	1	1	7	0	8	8	0.125	NA
walumbe	HRWa06	2018-07-30	Monday	2018-07-31	2	2	4	2	1	3	7	0	0	7	0	7	7	0	NA
walumbe	HRWa07	2018-07-30	Monday	2018-07-31	0	0	0	1	1	2	2	0	0	2	0	2	2	0	NA
walumbe	HRWa08	2018-07-30	Monday	2018-07-31	3	1	4	0	0	0	4	0	0	4	0	4	4	0	NA
walumbe	HRWa09	2018-07-30	Monday	2018-07-31	4	1	5	0	0	0	5	0	0	5	0	5	5	0	NA
walumbe	HRWa10	2018-07-30	Monday	2018-07-31	4	1	5	0	0	0	5	0	0	5	0	5	5	0	NA
walumbe	HRWa11	2018-07-30	Monday	2018-07-31	3	1	4	1	0	1	5	1	2	2	1	5	4.5	0.444444	NA
walumbe	HRWa12	2018-07-30	Monday	2018-07-31	2	0	2	1	0	1	3	1	2	1	0	3	3	0.666667	NA
walumbe	HRWa13	2018-07-30	Monday	2018-07-31	1	1	2	1	0	1	3	0	0	3	0	3	3	0	NA
walumbe	HRWa14	2018-07-30	Monday	2018-07-31	4	1	5	0	0	0	5	0	0	0	5	5	2.5	0	NA
walumbe	HRWa15	2018-07-30	Monday	2018-07-31	5	0	5	0	0	0	5	1	1	2	2	5	4	0.25	NA
walumbe	HRWa16	2018-07-30	Monday	2018-07-31	4	0	4	0	0	0	4	1	1	3	0	4	4	0.25	NA
walumbe	HRWa17	2018-07-30	Monday	2018-07-31	3	1	4	0	0	0	4	1	1	3	0	4	4	0.25	NA
walumbe	HRWa18	2018-07-30	Monday	2018-07-31	4	2	6	0	0	0	6	1	2	4	0	6	6	0.333333	NA
walumbe	HRWa19	2018-07-30	Monday	2018-07-31	4	0	4	0	0	0	4	0	0	4	0	4	4	0	NA
walumbe	HRWa20	2018-07-30	Monday	2018-07-31	3	1	4	0	0	0	4	0	0	4	0	4	4	0	NA
walumbe	HRWa21	2018-07-30	Monday	2018-07-31	0	1	1	0	0	0	1	0	0	1	0	1	1	0	NA
walumbe	HRWa22	2018-07-30	Monday	2018-07-31	0	0	0	3	0	3	3	0	0	2	1	3	2.5	0	NA
walumbe	HRWa01	2018-07-31	Tuesday	2018-08-01	4	1	5	0	0	0	5	1	1	4	0	5	5	0.2	NA
walumbe	HRWa02	2018-07-31	Tuesday	2018-08-01	4	1	5	0	0	0	5	0	0	5	0	5	5	0	NA
walumbe	HRWa03	2018-07-31	Tuesday	2018-08-01	3	1	4	0	0	0	4	0	0	4	0	4	4	0	NA
walumbe	HRWa04	2018-07-31	Tuesday	2018-08-01	2	1	3	2	0	2	5	1	1	4	0	5	5	0.2	NA
walumbe	HRWa05	2018-07-31	Tuesday	2018-08-01	3	1	4	4	0	4	8	0	0	8	0	8	8	0	NA
walumbe	HRWa06	2018-07-31	Tuesday	2018-08-01	2	1	3	2	1	3	6	1	2	4	0	6	6	0.333333	NA
walumbe	HRWa07	2018-07-31	Tuesday	2018-08-01	0	0	0	1	1	2	2	0	0	2	0	2	2	0	NA
walumbe	HRWa08	2018-07-31	Tuesday	2018-08-01	3	1	4	0	0	0	4	0	0	4	0	4	4	0	NA
walumbe	HRWa09	2018-07-31	Tuesday	2018-08-01	4	1	5	0	0	0	5	0	0	5	0	5	5	0	NA
walumbe	HRWa10	2018-07-31	Tuesday	2018-08-01	4	1	5	0	0	0	5	1	2	3	0	5	5	0.4	NA
walumbe	HRWa11	2018-07-31	Tuesday	2018-08-01	3	1	4	1	0	1	5	0	0	4	1	5	4.5	0	NA
walumbe	HRWa12	2018-07-31	Tuesday	2018-08-01	2	0	2	1	0	1	3	0	0	3	0	3	3	0	NA
walumbe	HRWa13	2018-07-31	Tuesday	2018-08-01	1	1	2	5	1	6	8	1	3	4	1	8	7.5	0.4	NA
walumbe	HRWa14	2018-07-31	Tuesday	2018-08-01	3	1	4	1	0	1	5	1	2	3	0	5	5	0.4	NA
walumbe	HRWa15	2018-07-31	Tuesday	2018-08-01	4	1	5	0	0	0	5	1	1	4	0	5	5	0.2	NA
walumbe	HRWa16	2018-07-31	Tuesday	2018-08-01	2	1	3	0	0	0	3	1	1	2	0	3	3	0.333333	NA
walumbe	HRWa17	2018-07-31	Tuesday	2018-08-01	1	0	1	0	0	0	1	0	0	1	0	1	1	0	NA
walumbe	HRWa18	2018-07-31	Tuesday	2018-08-01	4	1	5	0	0	0	5	0	0	5	0	5	5	0	NA
walumbe	HRWa19	2018-07-31	Tuesday	2018-08-01	4	0	4	0	0	0	4	0	0	4	0	4	4	0	NA
walumbe	HRWa20	2018-07-31	Tuesday	2018-08-01	4	1	5	0	0	0	5	1	2	3	0	5	5	0.4	NA
walumbe	HRWa21	2018-07-31	Tuesday	2018-08-01	0	0	0	3	0	3	3	0	0	3	0	3	3	0	NA
walumbe	HRWa22	2018-07-31	Tuesday	2018-08-01	0	0	0	2	0	2	2	0	0	2	0	2	2	0	NA
walumbe	HRWaX	2018-07-31	Tuesday	2018-08-01	1	0	1	0	0	0	1	1	1	0	0	1	1	1	NA
walumbe	HRWaXX	2018-07-31	Tuesday	2018-08-01	1	0	1	0	0	0	1	1	1	0	0	1	1	1	NA
wakawaka	HRWk01	2018-08-01	Wednesday	2018-08-02	4	0	4	0	0	0	4	1	2	1	1	4	3.5	0.571429	NA
wakawaka	HRWk02	2018-08-01	Wednesday	2018-08-02	5	0	5	0	0	0	5	1	1	3	1	5	4.5	0.222222	NA
wakawaka	HRWk03	2018-08-01	Wednesday	2018-08-02	4	2	6	0	0	0	6	1	1	3	2	6	5	0.2	NA
wakawaka	HRWk04	2018-08-01	Wednesday	2018-08-02	3	1	4	1	0	1	5	0	0	5	0	5	5	0	NA
wakawaka	HRWk05	2018-08-01	Wednesday	2018-08-02	4	1	5	0	0	0	5	0	0	5	0	5	5	0	NA
wakawaka	HRWk06	2018-08-01	Wednesday	2018-08-02	4	1	5	0	0	0	5	1	1	4	0	5	5	0.2	NA
wakawaka	HRWk07	2018-08-01	Wednesday	2018-08-02	4	1	5	0	0	0	5	0	0	5	0	5	5	0	NA
wakawaka	HRWk08	2018-08-01	Wednesday	2018-08-02	4	0	4	0	1	1	5	1	2	3	0	5	5	0.4	NA
wakawaka	HRWk09	2018-08-01	Wednesday	2018-08-02	2	1	3	2	0	2	5	0	0	5	0	5	5	0	NA
wakawaka	HRWk10	2018-08-01	Wednesday	2018-08-02	2	1	3	2	0	2	5	1	2	3	0	5	5	0.4	NA
wakawaka	HRWk11	2018-08-01	Wednesday	2018-08-02	1	1	2	3	0	3	5	1	1	4	0	5	5	0.2	NA
wakawaka	HRWk12	2018-08-01	Wednesday	2018-08-02	2	0	2	2	1	3	5	0	0	4	1	5	4.5	0	NA
wakawaka	HRWk13	2018-08-01	Wednesday	2018-08-02	4	0	4	0	0	0	4	0	0	4	0	4	4	0	NA
wakawaka	HRWk14	2018-08-01	Wednesday	2018-08-02	4	1	5	0	1	1	6	0	0	4	2	6	5	0	NA
wakawaka	HRWk15	2018-08-01	Wednesday	2018-08-02	2	1	3	2	0	2	5	1	1	2	2	5	4	0.25	NA
wakawaka	HRWk16	2018-08-01	Wednesday	2018-08-02	4	1	5	0	0	0	5	0	0	4	1	5	4.5	0	NA
wakawaka	HRWk17	2018-08-01	Wednesday	2018-08-02	4	1	5	0	0	0	5	1	1	4	0	5	5	0.2	NA
wakawaka	HRWk18	2018-08-01	Wednesday	2018-08-02	4	1	5	0	0	0	5	1	2	3	0	5	5	0.4	NA
wakawaka	HRWk19	2018-08-01	Wednesday	2018-08-02	3	1	4	1	0	1	5	0	0	5	0	5	5	0	NA
wakawaka	HRWk20	2018-08-01	Wednesday	2018-08-02	3	1	4	1	0	1	5	0	0	5	0	5	5	0	NA
wakawaka	HRWk01	2018-08-02	Thursday	2018-08-03	4	0	4	0	0	0	4	1	1	3	0	4	4	0.25	NA
wakawaka	HRWk02	2018-08-02	Thursday	2018-08-03	4	0	4	0	0	0	4	1	1	3	0	4	4	0.25	NA
wakawaka	HRWk03	2018-08-02	Thursday	2018-08-03	4	2	6	0	0	0	6	1	1	5	0	6	6	0.166667	NA
wakawaka	HRWk04	2018-08-02	Thursday	2018-08-03	3	1	4	1	0	1	5	1	1	4	0	5	5	0.2	NA
wakawaka	HRWk05	2018-08-02	Thursday	2018-08-03	4	1	5	0	0	0	5	1	1	3	1	5	4.5	0.222222	NA
wakawaka	HRWk06	2018-08-02	Thursday	2018-08-03	3	1	4	0	0	0	4	0	0	4	0	4	4	0	NA
wakawaka	HRWk07	2018-08-02	Thursday	2018-08-03	4	1	5	0	0	0	5	1	1	4	0	5	5	0.2	NA
wakawaka	HRWk08	2018-08-02	Thursday	2018-08-03	4	0	4	0	1	1	5	0	0	5	0	5	5	0	NA
wakawaka	HRWk09	2018-08-02	Thursday	2018-08-03	2	1	3	2	0	2	5	0	0	5	0	5	5	0	NA
wakawaka	HRWk10	2018-08-02	Thursday	2018-08-03	3	1	4	2	0	2	6	1	1	4	1	6	5.5	0.181818	NA
wakawaka	HRWk11	2018-08-02	Thursday	2018-08-03	1	1	2	3	0	3	5	0	0	5	0	5	5	0	NA
wakawaka	HRWk12	2018-08-02	Thursday	2018-08-03	2	0	2	2	1	3	5	1	1	4	0	5	5	0.2	NA
wakawaka	HRWk13	2018-08-02	Thursday	2018-08-03	4	0	4	0	0	0	4	0	0	4	0	4	4	0	NA
wakawaka	HRWk14	2018-08-02	Thursday	2018-08-03	4	1	5	0	1	1	6	1	1	5	0	6	6	0.166667	NA
wakawaka	HRWk15	2018-08-02	Thursday	2018-08-03	1	0	1	2	0	2	3	0	0	3	0	3	3	0	NA
wakawaka	HRWk16	2018-08-02	Thursday	2018-08-03	4	1	5	0	0	0	5	1	2	3	0	5	5	0.4	NA
wakawaka	HRWk17	2018-08-02	Thursday	2018-08-03	2	1	3	0	0	0	3	0	0	3	0	3	3	0	NA
wakawaka	HRWk18	2018-08-02	Thursday	2018-08-03	3	0	3	0	0	0	3	0	0	3	0	3	3	0	NA
wakawaka	HRWk19	2018-08-02	Thursday	2018-08-03	3	1	4	0	0	0	4	0	0	4	0	4	4	0	NA
wakawaka	HRWk20	2018-08-02	Thursday	2018-08-03	3	1	4	1	0	1	5	0	0	5	0	5	5	0	NA
wakawaka	HRWk21	2018-08-02	Thursday	2018-08-03	2	1	3	1	0	1	4	1	1	3	0	4	4	0.25	NA
wakawaka	HRWk22	2018-08-02	Thursday	2018-08-03	0	0	0	4	1	5	5	0	0	5	0	5	5	0	NA
wakawaka	HRWk23	2018-08-02	Thursday	2018-08-03	1	1	2	0	1	1	3	1	1	2	0	3	3	0.333333	NA
wakawaka	HRWk24	2018-08-02	Thursday	2018-08-03	1	1	2	0	0	0	2	0	0	2	0	2	2	0	NA
wakawaka	HRWk01	2018-08-03	Friday	2018-08-04	4	0	4	0	0	0	4	0	0	4	0	4	4	0	NA
wakawaka	HRWk02	2018-08-03	Friday	2018-08-04	5	0	5	0	0	0	5	1	1	4	0	5	5	0.2	NA
wakawaka	HRWk03	2018-08-03	Friday	2018-08-04	3	2	5	0	0	0	5	0	0	5	0	5	5	0	NA
wakawaka	HRWk04	2018-08-03	Friday	2018-08-04	3	1	4	0	0	0	4	0	0	4	0	4	4	0	NA
wakawaka	HRWk05	2018-08-03	Friday	2018-08-04	3	1	4	0	0	0	4	1	1	3	0	4	4	0.25	NA
wakawaka	HRWk06	2018-08-03	Friday	2018-08-04	3	1	4	0	0	0	4	0	0	4	0	4	4	0	NA
wakawaka	HRWk07	2018-08-03	Friday	2018-08-04	3	1	4	0	0	0	4	0	0	4	0	4	4	0	NA
wakawaka	HRWk08	2018-08-03	Friday	2018-08-04	2	0	2	0	1	1	3	0	0	2	1	3	2.5	0	NA
wakawaka	HRWk09	2018-08-03	Friday	2018-08-04	2	1	3	2	0	2	5	0	0	5	0	5	5	0	NA
wakawaka	HRWk10	2018-08-03	Friday	2018-08-04	1	1	2	2	0	2	4	1	1	3	0	4	4	0.25	NA
wakawaka	HRWk11	2018-08-03	Friday	2018-08-04	1	1	2	3	0	3	5	0	0	5	0	5	5	0	NA
wakawaka	HRWk12	2018-08-03	Friday	2018-08-04	2	0	2	1	1	2	4	1	1	3	0	4	4	0.25	NA
wakawaka	HRWk13	2018-08-03	Friday	2018-08-04	4	0	4	0	0	0	4	0	0	4	0	4	4	0	NA
wakawaka	HRWk14	2018-08-03	Friday	2018-08-04	4	1	5	0	1	1	6	1	1	4	1	6	5.5	0.181818	NA
wakawaka	HRWk15	2018-08-03	Friday	2018-08-04	2	1	3	1	0	1	4	0	0	4	0	4	4	0	NA
wakawaka	HRWk16	2018-08-03	Friday	2018-08-04	2	1	3	0	0	0	3	0	0	3	0	3	3	0	NA
wakawaka	HRWk17	2018-08-03	Friday	2018-08-04	1	1	2	0	0	0	2	0	0	2	0	2	2	0	NA
wakawaka	HRWk18	2018-08-03	Friday	2018-08-04	3	0	3	0	0	0	3	1	1	2	0	3	3	0.333333	NA
wakawaka	HRWk20	2018-08-03	Friday	2018-08-04	3	1	4	0	0	0	4	0	0	4	0	4	4	0	NA
wakawaka	HRWk21	2018-08-03	Friday	2018-08-04	2	1	3	1	0	1	4	1	1	3	0	4	4	0.25	NA
wakawaka	HRWk22	2018-08-03	Friday	2018-08-04	0	0	0	4	1	5	5	0	0	5	0	5	5	0	NA
wakawaka	HRWk23	2018-08-03	Friday	2018-08-04	1	1	2	0	0	0	2	0	1	1	0	2	2	0.5	NA
wakawaka	HRWk24	2018-08-03	Friday	2018-08-04	1	1	2	0	0	0	2	0	0	2	0	2	2	0	NA
musubi	HMsR01	2019-02-17	Sunday	2019-02-18	3	1	4	0	0	0	4	1	2	2	0	4	4	0.5	NA
musubi	HMsR02	2019-02-17	Sunday	2019-02-18	3	1	4	0	0	0	4	1	1	3	0	4	4	0.25	NA
musubi	HMsR03	2019-02-17	Sunday	2019-02-18	4	0	4	0	0	0	4	0	0	4	0	4	4	0	NA
musubi	HMsR11	2019-02-17	Sunday	2019-02-18	3	0	3	1	1	2	5	1	1	4	0	5	5	0.2	NA
musubi	HMsR12	2019-02-17	Sunday	2019-02-18	2	0	2	1	1	2	4	0	0	4	0	4	4	0	NA
musubi	HMsR21	2019-02-17	Sunday	2019-02-18	4	0	4	0	0	0	4	0	0	4	0	4	4	0	NA
musubi	HMsR22	2019-02-17	Sunday	2019-02-18	2	1	3	2	0	2	5	0	0	5	0	5	5	0	NA
musubi	HMsR24	2019-02-17	Sunday	2019-02-18	3	0	3	1	0	1	4	0	0	4	0	4	4	0	NA
musubi	HMSR25	2019-02-17	Sunday	2019-02-18	2	1	3	1	0	1	4	1	2	2	0	4	4	0.5	NA
musubi	HMsR27	2019-02-17	Sunday	2019-02-18	3	1	4	0	0	0	4	0	0	4	0	4	4	0	NA
musubi	HMsR28	2019-02-17	Sunday	2019-02-18	1	1	2	2	0	2	4	1	2	2	0	4	4	0.5	NA
musubi	HMsR29	2019-02-17	Sunday	2019-02-18	2	0	2	1	1	2	4	1	1	3	0	4	4	0.25	NA
musubi	HMsR30	2019-02-17	Sunday	2019-02-18	0	0	0	2	0	2	2	0	0	2	0	2	2	0	NA
musubi	HMsR31	2019-02-17	Sunday	2019-02-18	3	1	4	0	0	0	4	0	0	4	0	4	4	0	NA
musubi	HMsR32	2019-02-17	Sunday	2019-02-18	3	1	4	0	0	0	4	1	1	2	1	4	3.5	0.285714	NA
musubi	HMsR34	2019-02-17	Sunday	2019-02-18	2	0	2	2	0	2	4	1	3	1	0	4	4	0.75	NA
musubi	HMsR36	2019-02-17	Sunday	2019-02-18	2	0	2	2	0	2	4	1	1	3	0	4	4	0.25	NA
musubi	HMsR38	2019-02-17	Sunday	2019-02-18	2	0	2	2	0	2	4	1	1	3	0	4	4	0.25	NA
musubi	HMsR39	2019-02-17	Sunday	2019-02-18	2	1	3	2	0	2	5	1	1	4	0	5	5	0.2	NA
musubi	HMsR55	2019-02-17	Sunday	2019-02-18	2	1	3	1	0	1	4	1	2	2	0	4	4	0.5	NA
musubi	HMsR56	2019-02-17	Sunday	2019-02-18	1	1	2	2	0	2	4	1	0	4	0	4	4	0	NA
musubi	HMsRSW	2019-02-17	Sunday	2019-02-18	0	0	0	6	4	10	10	1	1	9	0	10	10	0.1	NA
musubi	HMsR01	2019-02-18	Monday	2019-02-19	2	0	2	0	0	0	2	0	0	2	0	2	2	0	NA
musubi	HMsR02	2019-02-18	Monday	2019-02-19	3	0	3	0	0	0	3	0	0	3	0	3	3	0	NA
musubi	HMsR03	2019-02-18	Monday	2019-02-19	4	0	4	0	0	0	4	0	0	4	0	4	4	0	NA
musubi	HMsR11	2019-02-18	Monday	2019-02-19	2	0	2	1	1	2	4	0	0	4	0	4	4	0	NA
musubi	HMsR12	2019-02-18	Monday	2019-02-19	2	0	2	1	1	2	4	0	0	3	1	4	3.5	0	hedgehog - by catch, counted as a rebait
musubi	HMsR21	2019-02-18	Monday	2019-02-19	4	0	4	0	0	0	4	0	0	4	0	4	4	0	NA
musubi	HMsR22	2019-02-18	Monday	2019-02-19	2	1	3	2	0	2	5	1	1	4	0	5	5	0.2	NA
musubi	HMsR24	2019-02-18	Monday	2019-02-19	3	0	3	1	0	1	4	0	0	4	0	4	4	0	NA
musubi	HMSR25	2019-02-18	Monday	2019-02-19	1	1	2	0	0	0	2	0	0	2	0	2	2	0	NA
musubi	HMsR27	2019-02-18	Monday	2019-02-19	3	1	4	0	0	0	4	0	0	4	0	4	4	0	NA
musubi	HMsR28	2019-02-18	Monday	2019-02-19	0	0	0	2	0	2	2	0	0	2	0	2	2	0	NA
musubi	HMsR29	2019-02-18	Monday	2019-02-19	2	0	2	0	1	1	3	0	0	3	0	3	3	0	NA
musubi	HMsR30	2019-02-18	Monday	2019-02-19	0	0	0	2	0	2	2	0	0	1	1	2	1.5	0	NA
musubi	HMsR31	2019-02-18	Monday	2019-02-19	3	1	4	0	0	0	4	1	1	3	0	4	4	0.25	NA
musubi	HMsR32	2019-02-18	Monday	2019-02-19	1	1	2	0	0	0	2	0	0	2	0	2	2	0	NA
musubi	HMsR34	2019-02-18	Monday	2019-02-19	0	0	0	1	0	1	1	0	0	1	0	1	1	0	NA
musubi	HMsR36	2019-02-18	Monday	2019-02-19	1	0	1	2	0	2	3	0	0	3	0	3	3	0	NA
musubi	HMsR38	2019-02-18	Monday	2019-02-19	2	0	2	2	0	2	4	1	1	3	0	4	4	0.25	NA
musubi	HMsR39	2019-02-18	Monday	2019-02-19	1	1	2	2	0	2	4	0	0	4	0	4	4	0	NA
musubi	HMsR55	2019-02-18	Monday	2019-02-19	1	0	1	1	0	1	2	1	1	1	0	2	2	0.5	NA
musubi	HMsR56	2019-02-18	Monday	2019-02-19	1	1	2	2	0	2	4	0	1	3	0	4	4	0.25	NA
musubi	HMsRSW	2019-02-18	Monday	2019-02-19	0	0	0	19	6	25	25	1	1	24	0	25	25	0.04	NA
musubi	HMsR01	2019-02-19	Tuesday	2019-02-20	2	0	2	0	0	0	2	0	0	2	0	2	2	0	NA
musubi	HMsR02	2019-02-19	Tuesday	2019-02-20	3	0	3	0	0	0	3	0	0	3	0	3	3	0	NA
musubi	HMsR03	2019-02-19	Tuesday	2019-02-20	4	0	4	0	0	0	4	0	0	4	0	4	4	0	NA
musubi	HMsR11	2019-02-19	Tuesday	2019-02-20	2	0	2	1	1	2	4	0	0	4	0	4	4	0	NA
musubi	HMsR12	2019-02-19	Tuesday	2019-02-20	2	0	2	1	1	2	4	1	1	3	0	4	4	0.25	NA
musubi	HMsR21	2019-02-19	Tuesday	2019-02-20	4	0	4	0	0	0	4	0	0	4	0	4	4	0	NA
musubi	HMsR22	2019-02-19	Tuesday	2019-02-20	2	1	3	2	0	2	5	0	0	5	0	5	5	0	NA
musubi	HMsR24	2019-02-19	Tuesday	2019-02-20	3	0	3	1	0	1	4	0	0	4	0	4	4	0	NA
musubi	HMSR25	2019-02-19	Tuesday	2019-02-20	1	0	1	0	1	1	2	1	2	0	0	2	2	1	NA
musubi	HMsR27	2019-02-19	Tuesday	2019-02-20	3	1	4	0	0	0	4	0	0	4	0	4	4	0	NA
musubi	HMsR28	2019-02-19	Tuesday	2019-02-20	0	0	0	2	0	2	2	0	0	2	0	2	2	0	NA
musubi	HMsR29	2019-02-19	Tuesday	2019-02-20	2	0	2	0	1	1	3	1	1	2	0	3	3	0.333333	NA
musubi	HMsR30	2019-02-19	Tuesday	2019-02-20	0	0	0	1	0	1	1	0	0	1	0	1	1	0	NA
musubi	HMsR31	2019-02-19	Tuesday	2019-02-20	3	1	4	0	0	0	4	0	0	4	0	4	4	0	NA
musubi	HMsR32	2019-02-19	Tuesday	2019-02-20	1	1	2	0	0	0	2	0	0	2	0	2	2	0	NA
musubi	HMsR34	2019-02-19	Tuesday	2019-02-20	0	0	0	1	0	1	1	0	0	1	0	1	1	0	NA
musubi	HMsR36	2019-02-19	Tuesday	2019-02-20	1	0	1	2	0	2	3	1	1	2	0	3	3	0.333333	NA
musubi	HMsR38	2019-02-19	Tuesday	2019-02-20	2	0	2	2	0	2	4	0	0	4	0	4	4	0	NA
musubi	HMsR39	2019-02-19	Tuesday	2019-02-20	1	1	2	2	0	2	4	0	0	4	0	4	4	0	NA
musubi	HMsR55	2019-02-19	Tuesday	2019-02-20	1	0	1	0	0	0	1	0	0	1	0	1	1	0	NA
musubi	HMsR56	2019-02-19	Tuesday	2019-02-20	0	1	1	2	0	2	3	1	0	3	0	3	3	0	NA
musubi	HMsRSW	2019-02-19	Tuesday	2019-02-20	0	0	0	22	5	27	27	0	0	27	0	27	27	0	NA
wakawaka	HRWk01	2019-02-12	Tuesday	2019-02-13	3	1	4	0	0	0	4	0	0	4	0	4	4	0	NA
wakawaka	HRWk02	2019-02-12	Tuesday	2019-02-13	3	1	4	0	0	0	4	1	1	2	1	4	3.5	0.285714	NA
wakawaka	HRWk03	2019-02-12	Tuesday	2019-02-13	3	1	4	0	0	0	4	0	0	4	0	4	4	0	NA
wakawaka	HRWk06	2019-02-12	Tuesday	2019-02-13	3	1	4	0	0	0	4	0	0	4	0	4	4	0	NA
wakawaka	HRWk07	2019-02-12	Tuesday	2019-02-13	4	0	4	0	0	0	4	1	1	3	0	4	4	0.25	NA
wakawaka	HRWk08	2019-02-12	Tuesday	2019-02-13	2	1	3	1	0	1	4	0	0	4	0	4	4	0	NA
wakawaka	HRWk09	2019-02-12	Tuesday	2019-02-13	2	0	2	2	0	2	4	1	1	3	0	4	4	0.25	NA
wakawaka	HRWk10	2019-02-12	Tuesday	2019-02-13	1	1	2	2	0	2	4	0	0	4	0	4	4	0	NA
wakawaka	HRWk12	2019-02-12	Tuesday	2019-02-13	1	1	2	2	0	2	4	0	0	3	1	4	3.5	0	NA
wakawaka	HRWk13	2019-02-12	Tuesday	2019-02-13	2	0	2	2	0	2	4	1	2	2	0	4	4	0.5	NA
wakawaka	HRWk14	2019-02-12	Tuesday	2019-02-13	2	0	2	1	1	2	4	1	1	2	1	4	3.5	0.285714	1 trap had two mice
wakawaka	HRWk15	2019-02-12	Tuesday	2019-02-13	2	0	2	2	0	2	4	0	0	4	0	4	4	0	NA
wakawaka	HRWk16	2019-02-12	Tuesday	2019-02-13	4	1	5	0	0	0	5	1	1	4	0	5	5	0.2	NA
wakawaka	HRWk17	2019-02-12	Tuesday	2019-02-13	3	3	6	0	0	0	6	1	3	3	0	6	6	0.5	NA
wakawaka	HRWk19	2019-02-12	Tuesday	2019-02-13	4	1	5	0	0	0	5	0	0	5	0	5	5	0	NA
wakawaka	HRWk20	2019-02-12	Tuesday	2019-02-13	4	1	5	0	0	0	5	1	1	4	0	5	5	0.2	NA
wakawaka	HRWk21	2019-02-12	Tuesday	2019-02-13	3	2	5	2	0	2	7	0	0	5	2	7	6	0	NA
wakawaka	HRWk22	2019-02-12	Tuesday	2019-02-13	2	0	2	1	0	1	3	0	0	3	0	3	3	0	NA
wakawaka	HRWk23	2019-02-12	Tuesday	2019-02-13	1	1	2	2	0	2	4	0	0	4	0	4	4	0	NA
wakawaka	HRWk24	2019-02-12	Tuesday	2019-02-13	0	1	1	2	1	3	4	1	1	3	0	4	4	0.25	NA
wakawaka	HRWk26	2019-02-12	Tuesday	2019-02-13	1	1	2	2	0	2	4	1	1	2	1	4	3.5	0.285714	1 trap damaged
wakawaka	HRWk28	2019-02-12	Tuesday	2019-02-13	1	1	2	0	0	0	2	1	1	1	0	2	2	0.5	NA
wakawaka	HRWk01	2019-02-13	Wednesday	2019-02-14	3	1	4	0	0	0	4	1	1	3	0	4	4	0.25	NA
wakawaka	HRWk02	2019-02-13	Wednesday	2019-02-14	3	1	4	0	0	0	4	1	1	3	0	4	4	0.25	NA
wakawaka	HRWk03	2019-02-13	Wednesday	2019-02-14	3	1	4	0	0	0	4	1	2	2	0	4	4	0.5	NA
wakawaka	HRWk06	2019-02-13	Wednesday	2019-02-14	3	1	4	0	0	0	4	1	1	3	0	4	4	0.25	NA
wakawaka	HRWk07	2019-02-13	Wednesday	2019-02-14	4	0	4	0	0	0	4	0	0	4	0	4	4	0	NA
wakawaka	HRWk08	2019-02-13	Wednesday	2019-02-14	2	1	3	1	0	1	4	1	1	3	0	4	4	0.25	NA
wakawaka	HRWk09	2019-02-13	Wednesday	2019-02-14	2	0	2	2	0	2	4	0	0	4	0	4	4	0	NA
wakawaka	HRWk10	2019-02-13	Wednesday	2019-02-14	1	1	2	2	0	2	4	1	1	3	0	4	4	0.25	NA
wakawaka	HRWk12	2019-02-13	Wednesday	2019-02-14	1	1	2	2	0	2	4	1	1	3	0	4	4	0.25	NA
wakawaka	HRWk13	2019-02-13	Wednesday	2019-02-14	2	0	2	2	0	2	4	1	1	3	0	4	4	0.25	NA
wakawaka	HRWk14	2019-02-13	Wednesday	2019-02-14	2	0	2	1	1	2	4	0	0	4	0	4	4	0	NA
wakawaka	HRWk15	2019-02-13	Wednesday	2019-02-14	2	0	2	2	0	2	4	0	0	4	0	4	4	0	NA
wakawaka	HRWk16	2019-02-13	Wednesday	2019-02-14	3	1	4	0	0	0	4	1	1	0	3	4	2.5	0.4	NA
wakawaka	HRWk17	2019-02-13	Wednesday	2019-02-14	0	3	3	0	0	0	3	0	0	3	0	3	3	0	NA
wakawaka	HRWk19	2019-02-13	Wednesday	2019-02-14	4	1	5	0	0	0	5	0	0	5	0	5	5	0	NA
wakawaka	HRWk20	2019-02-13	Wednesday	2019-02-14	4	1	5	0	0	0	5	0	0	5	0	5	5	0	NA
wakawaka	HRWk21	2019-02-13	Wednesday	2019-02-14	3	2	5	2	0	2	7	1	2	5	0	7	7	0.285714	NA
wakawaka	HRWk22	2019-02-13	Wednesday	2019-02-14	2	0	2	1	0	1	3	0	0	3	0	3	3	0	NA
wakawaka	HRWk23	2019-02-13	Wednesday	2019-02-14	1	1	2	2	0	2	4	1	1	2	1	4	3.5	0.285714	NA
wakawaka	HRWk24	2019-02-13	Wednesday	2019-02-14	0	1	1	2	0	2	3	1	1	2	0	3	3	0.333333	NA
wakawaka	HRWk25	2019-02-13	Wednesday	2019-02-14	0	1	1	2	0	2	3	0	0	3	0	3	3	0	NA
wakawaka	HRWk26	2019-02-13	Wednesday	2019-02-14	1	0	1	2	0	2	3	1	3	0	0	3	3	1	NA
wakawaka	HRWk27	2019-02-13	Wednesday	2019-02-14	1	0	1	0	0	0	1	1	1	0	0	1	1	1	NA
wakawaka	HRWk28	2019-02-13	Wednesday	2019-02-14	2	0	2	0	0	0	2	0	0	2	0	2	2	0	NA
wakawaka	HRWkCF	2019-02-13	Wednesday	2019-02-14	0	0	0	6	2	8	8	1	3	3	2	8	7	0.428571	NA
wakawaka	HRWk01	2019-02-14	Thursday	2019-02-15	2	1	3	0	0	0	3	0	0	3	0	3	3	0	NA
wakawaka	HRWk02	2019-02-14	Thursday	2019-02-15	3	0	3	0	0	0	3	1	1	2	0	3	3	0.333333	NA
wakawaka	HRWk03	2019-02-14	Thursday	2019-02-15	1	1	2	0	0	0	2	1	1	1	0	2	2	0.5	NA
wakawaka	HRWk06	2019-02-14	Thursday	2019-02-15	3	1	4	0	0	0	4	0	0	4	0	4	4	0	NA
wakawaka	HRWk07	2019-02-14	Thursday	2019-02-15	4	0	4	0	0	0	4	1	1	3	0	4	4	0.25	NA
wakawaka	HRWk08	2019-02-14	Thursday	2019-02-15	2	1	3	1	0	1	4	0	0	4	0	4	4	0	NA
wakawaka	HRWk09	2019-02-14	Thursday	2019-02-15	2	0	2	2	0	2	4	0	0	4	0	4	4	0	NA
wakawaka	HRWk10	2019-02-14	Thursday	2019-02-15	1	1	2	2	0	2	4	0	0	4	0	4	4	0	NA
wakawaka	HRWk12	2019-02-14	Thursday	2019-02-15	1	0	1	2	0	2	3	0	0	3	0	3	3	0	NA
wakawaka	HRWk13	2019-02-14	Thursday	2019-02-15	1	0	1	2	0	2	3	0	0	3	0	3	3	0	NA
wakawaka	HRWk14	2019-02-14	Thursday	2019-02-15	2	0	2	1	1	2	4	0	0	4	0	4	4	0	NA
wakawaka	HRWk15	2019-02-14	Thursday	2019-02-15	2	0	2	2	0	2	4	0	0	4	0	4	4	0	NA
wakawaka	HRWk16	2019-02-14	Thursday	2019-02-15	2	1	3	0	0	0	3	1	2	1	0	3	3	0.666667	NA
wakawaka	HRWk17	2019-02-14	Thursday	2019-02-15	0	3	3	0	0	0	3	1	1	2	0	3	3	0.333333	NA
wakawaka	HRWk19	2019-02-14	Thursday	2019-02-15	4	1	5	0	0	0	5	0	0	5	0	5	5	0	NA
wakawaka	HRWk20	2019-02-14	Thursday	2019-02-15	4	1	5	0	0	0	5	1	2	3	0	5	5	0.4	NA
wakawaka	HRWk21	2019-02-14	Thursday	2019-02-15	3	2	5	2	0	2	7	0	0	7	0	7	7	0	NA
wakawaka	HRWk22	2019-02-14	Thursday	2019-02-15	2	0	2	1	0	1	3	0	0	3	0	3	3	0	NA
wakawaka	HRWk23	2019-02-14	Thursday	2019-02-15	1	1	2	1	0	1	3	1	1	2	0	3	3	0.333333	NA
wakawaka	HRWk24	2019-02-14	Thursday	2019-02-15	0	1	1	1	0	1	2	0	0	2	0	2	2	0	NA
wakawaka	HRWk25	2019-02-14	Thursday	2019-02-15	0	1	1	2	0	2	3	0	0	3	0	3	3	0	NA
wakawaka	HRWk26	2019-02-14	Thursday	2019-02-15	1	1	2	0	2	2	4	1	1	3	0	4	4	0.25	NA
wakawaka	HRWk28	2019-02-14	Thursday	2019-02-15	2	0	2	0	0	0	2	0	0	2	0	2	2	0	NA
wakawaka	HRWkCF	2019-02-14	Thursday	2019-02-15	0	0	0	9	3	12	12	1	6	4	2	12	11	0.545455	NA
wakawaka	HRWKFF	2019-02-14	Thursday	2019-02-15	0	0	0	12	1	13	13	0	0	13	0	13	13	0	NA

## Sheet: data dictionary
column name	description
village	site (village) where household was located
house_id	unique household id given to a house or cluster of buildings belonging to one household
date_set	evening that traps were set
dow_set	day of the week when traps were set
date_pm	date of post mortem (and date of trap checking)
traps_in_sherman	number of traps inside that were sherman traps
traps_in_tomahawk+	number of traps inside that were tomahawk or tomahawk-like treadle traps
traps_inside	total number of traps placed inside
traps_out_sherman	number of traps outside that were sherman traps
traps_out_tomahawk+	number of traps outside that were tomahawk or tomahawk-like treadle traps
traps_outside	total number of traps placed outside
traps_total	total traps placed
full_bin	whether or not any traps were full
full	number of full traps
empty	number of empty traps
rebaited	number of traps that either missed (bait missing, trap open) or were tampered with (damaged or bait inside closed trap)
traps_checked	total traps checked
adjusted_trap_nights	adjusted trapping effort (rebaited traps = 0.5, all full & empty = 1)
trap_success	proportion of traps full
notes	notes on multi-captures
