# Supplementary material for: Prevalence of zoonotic nematode Calodium hepaticum varies with small mammal community diversity across a heterogenous landscape in Eastern Uganda
Source: Parasitology. 2026 Feb 18;153(4):572–84. doi: 10.1017/S0031182026101723 (PMC13244227; doi:10.1017/S0031182026101723)
Supplement: Johnson et al. supplementary material [file S0031182026101723sup001.zip › Dataset2_pilot_individual_rodents_upload.xlsx]

## Sheet: dataset2
rodent_id	date	year	site	house_id	trap_id	trap_type	species	weight_grams	condition	sex	mature	pregnant	right_hind_foot_mm	right_ear_mm	tick_num	flea_num	calodium_macroscopic	calodium_pcr_X1	band_brightness_X1	calodium_pcr_X10	band_brightness_X10	average_band_score	pcr_true_positive
RBg001	2018-07-18	2018	Bugoto	HBgR06	M1	tomahawk	Rattus rattus	101	average	female	1	0	30	21	0	0	1	NA	NA	NA	NA	NA	NA
RBg002	2018-07-18	2018	Bugoto	HBgR04	VCD01	tomahawk	Rattus rattus	66	average	female	1	0	30	19	0	0	0	NA	NA	NA	NA	NA	NA
RBg003	2018-07-18	2018	Bugoto	HBgR01	VCD02	tomahawk	Rattus rattus	121	average	female	1	1	31.5	22	0	10	0	NA	NA	NA	NA	NA	NA
RBg004	2018-07-20	2018	Bugoto	HBgR11	VCD	tomahawk	Rattus rattus	61	average	male	1	NA	30	19	0	10	0	NA	NA	NA	NA	NA	NA
RBg005	2018-07-20	2018	Bugoto	HBgR11	VCD	tomahawk	Rattus rattus	101	average	female	1	0	31	23	0	1	0	NA	NA	NA	NA	NA	NA
RBg006	2018-07-20	2018	Bugoto	HBgR11	VCD02	tomahawk	Rattus rattus	141	average	female	1	0	32	23	0	1	0	NA	NA	NA	NA	NA	NA
RBg007	2018-07-20	2018	Bugoto	HBgR11	VCD	tomahawk	Rattus rattus	141	average	male	1	NA	33	23	0	1	0	NA	NA	NA	NA	NA	NA
RBg008	2018-07-20	2018	Bugoto	HBgR11	VCD	tomahawk	Rattus rattus	126	average	male	1	NA	32	23	0	1	0	NA	NA	NA	NA	NA	NA
RBg009	2018-07-21	2018	Bugoto	HBgR10	VCD03	tomahawk	Rattus rattus	131	average	female	1	0	31	22	0	0	0	1	1	0	0	0.5	1
RBg010	2018-07-21	2018	Bugoto	HBgR10	VCD03	tomahawk	Rattus rattus	91	average	female	1	0	31.5	21.5	0	0	0	0	0	0	0	0	0
RBg011	2018-07-21	2018	Bugoto	HBgR01	VCD01	tomahawk	Rattus rattus	131	average	female	1	0	32	22	0	0	0	NA	NA	NA	NA	NA	NA
RBg012	2018-07-21	2018	Bugoto	HBgR12	VCD01	tomahawk	Rattus rattus	101	average	male	1	NA	32	22	0	0	0	1	1	1	0.5	0.75	1
RBg013	2018-07-23	2018	Bugoto	HBgR13	M1	tomahawk	Rattus rattus	146	average	male	1	NA	33	23	0	1	0	0	0	1	0.5	0.25	0
RBg014	2018-07-23	2018	Bugoto	HBgR13	VCD02	tomahawk	Rattus rattus	111	average	female	1	0	29	21	0	0	0	1	1	0	0	0.5	1
RBg015	2018-07-23	2018	Bugoto	HBgR01	VCD01	tomahawk	Rattus rattus	111	average	female	1	0	30.5	23	0	0	0	1	1	0	0	0.5	1
RBg016	2018-07-23	2018	Bugoto	HBgR01	VCD01	tomahawk	Rattus rattus	61	average	male	1	NA	31	23	0	2	0	1	2	1	2	2	1
RBg017	2018-07-23	2018	Bugoto	HBgR01	VCD01	tomahawk	Rattus rattus	61	average	male	1	NA	31	22	0	0	0	1	1	1	0.5	0.75	1
RBg018	2018-07-23	2018	Bugoto	HBgR01	VCD01	tomahawk	Rattus rattus	61	average	male	1	NA	32	23	0	0	0	NA	NA	NA	NA	NA	NA
RMs019	2018-07-25	2018	Musubi	HMsR02	VCD03	tomahawk	Rattus rattus	111	good	male	1	NA	30	22	0	0	0	1	1	0	0	0.5	1
RMs020	2018-07-25	2018	Musubi	HMsR02	VCD03	tomahawk	Rattus rattus	121	good	male	1	NA	29	22	0	0	0	0	0	0	0	0	0
RMs021	2018-07-25	2018	Musubi	HMsR02	VCD03	tomahawk	Rattus rattus	146	good	male	1	NA	33	21	0	0	0	1	1	0	0	0.5	1
RMs022	2018-07-25	2018	Musubi	HMsR02	VCD03	tomahawk	Rattus rattus	111	average	male	1	NA	30	21	0	0	0	1	1	1	0.5	0.75	1
RMs023	2018-07-25	2018	Musubi	HMsR01	VCD01	tomahawk	Rattus rattus	91	average	male	1	NA	32	20	0	0	0	1	1	1	1	1	1
RMs024	2018-07-26	2018	Musubi	HMsR34	L058	sherman	Rattus rattus	56	good	male	0	NA	31	22	0	10	0	NA	NA	NA	NA	NA	NA
RMs025	2018-07-26	2018	Musubi	HMsR39	L033	sherman	Mastomys erythroleucus	61	average	female	1	0	21	18	1	0	0	1	2	1	2	2	1
RMs026	2018-07-26	2018	Musubi	HMsR35	L047	sherman	Crocidura olivieri	31	average	female	1	0	19	9	0	10	0	0	0	0	0	0	0
RMs027	2018-07-26	2018	Musubi	HMsR39	L067	sherman	Rattus rattus	21.5	average	female	0	0	27	19	0	0	0	1	1	1	1	1	1
RMs028	2018-07-26	2018	Musubi	HMsR32	L099	sherman	Rattus rattus	11	average	male	1	NA	15	12	0	0	0	0	0	0	0	0	0
RMs029	2018-07-26	2018	Musubi	HMsR35	L097	sherman	Crocidura olivieri	41	average	female	1	0	20	13	0	10	0	1	2	1	2	2	1
RMs030	2018-07-26	2018	Musubi	HMsR02	L085	sherman	Rattus rattus	101	good	female	1	0	31	19	0	0	0	1	1	1	1	1	1
RMs031	2018-07-26	2018	Musubi	HMsR30	L001	sherman	Crocidura olivieri	31	average	female	1	0	19	11	0	0	0	NA	NA	NA	NA	NA	NA
RMs032	2018-07-26	2018	Musubi	HMsR34	L034	sherman	Rattus rattus	41.5	average	female	0	NA	27	18	0	10	0	1	0.5	1	1	0.75	1
RMs033	2018-07-26	2018	Musubi	HMsR21	L071	sherman	Crocidura olivieri	31	average	female	1	0	19	9	0	10	0	0	0	1	0.5	0.25	0
RMs034	2018-07-26	2018	Musubi	HMsR01	T002	tomahawk	Rattus rattus	101	average	female	1	0	32	20	0	0	0	0	0	0	0	0	0
RMs035	2018-07-26	2018	Musubi	HMsR34	T018	tomahawk	Rattus rattus	71	poor	male	0	NA	31	21	0	0	0	0	0	0	0	0	0
RMs036	2018-07-26	2018	Musubi	HMsR12	T027	tomahawk	Rattus rattus	151	good	male	1	NA	35	25	0	10	0	NA	NA	NA	NA	NA	NA
RMs037	2018-07-26	2018	Musubi	HMsR12	T027	tomahawk	Rattus rattus	101	average	male	1	NA	32	20.5	0	0	0	1	0.5	0	0	0.25	0
RMs038	2018-07-27	2018	Musubi	HMsR26	T010	tomahawk	Rattus rattus	131	good	female	1	1	31	23	0	10	0	NA	NA	NA	NA	NA	NA
RMs039	2018-07-27	2018	Musubi	HMsR11	T021	tomahawk	Arvicanthis niloticus	121	average	male	1	NA	31	19	1	0	0	1	0.5	1	0.5	0.5	1
RMs040	2018-07-27	2018	Musubi	HMsR32	TN01	tomahawk	Rattus rattus	111	average	male	1	NA	30	20	0	0	0	0	0	0	0	0	0
RMs041	2018-07-27	2018	Musubi	HMsR02	T019	tomahawk	Rattus rattus	116	average	female	1	0	31.5	20	0	0	0	1	1	1	0.5	0.75	1
RMs042	2018-07-27	2018	Musubi	HMsR42	L090	sherman	Rattus rattus	111	good	female	1	0	30	20	0	1	0	1	1	1	0.5	0.75	1
RMs043	2018-07-27	2018	Musubi	NA	brought	misc	Rattus rattus	91	good	female	1	0	31	22	0	0	0	1	1	1	0.5	0.75	1
RMs044	2018-07-27	2018	Musubi	HMsR26	L080	sherman	Rattus rattus	81	average	female	1	0	30	21	0	1	0	1	1	0	0	0.5	1
RMs045	2018-07-27	2018	Musubi	HMsR22	L061	sherman	Rattus rattus	40	poor	male	0	NA	28	20	0	1	0	0	0	0	0	0	0
RMs046	2018-07-27	2018	Musubi	HMsR38	L070	sherman	Crocidura spp.	NA	NA	NA	NA	NA	NA	NA	NA	NA	0	NA	NA	NA	NA	NA	NA
RMs047	2018-07-27	2018	Musubi	HMsR39	L008	sherman	Crocidura olivieri	51	average	female	1	0	20	11	0	0	0	1	2	1	2	2	1
RMs048	2018-07-27	2018	Musubi	HMsR34	L037	sherman	Rattus rattus	51	poor	male	0	NA	30	21	0	1	0	0	0	1	0.5	0.25	0
RMs049	2018-07-27	2018	Musubi	HMsR39	L062	sherman	Mastomys spp.	14	average	male	0	NA	22	16.5	2	0	0	NA	NA	NA	NA	NA	NA
RMs050	2018-07-27	2018	Musubi	HMsR39	T004	tomahawk	Arvicanthis spp.	91	average	male	1	NA	26	15	2	0	0	NA	NA	NA	NA	NA	NA
RMs051	2018-07-27	2018	Musubi	HMsR38	T006	tomahawk	Arvicanthis niloticus	151	good	female	1	0	31	20	2	0	0	1	2	1	2	2	1
RMs052	2018-07-28	2018	Musubi	HMsR34	brought	misc	Rattus rattus	38	good	male	0	NA	29	20	0	1	0	1	2	1	2	2	1
RMs053	2018-07-28	2018	Musubi	HMsR21	L047	sherman	Rattus rattus	16	average	male	0	NA	26	27.5	0	0	0	NA	NA	NA	NA	NA	NA
RMs054	2018-07-28	2018	Musubi	HMsR21	L070	sherman	Rattus rattus	24	average	male	0	NA	25	17.5	0	0	0	0	0	0	0	0	0
RMs055	2018-07-28	2018	Musubi	HMsR21	L070	sherman	Rattus rattus	21	average	female	0	NA	26	18	0	0	0	1	1	0	0	0.5	1
RMs056	2018-07-28	2018	Musubi	HMsR42	L053	sherman	Crocidura spp.	28	average	male	1	NA	22	23	0	0	0	0	0	0	0	0	0
RMs057	2018-07-28	2018	Musubi	HMsR38	L008	sherman	Crocidura olivieri	21	poor	male	0	NA	19.5	11.5	0	0	0	0	0	0	0	0	0
RMs058	2018-07-28	2018	Musubi	HMsR38	L056	sherman	Rattus rattus	86	average	female	1	0	31	21	0	0	0	1	2	1	2	2	1
RMs059	2018-07-28	2018	Musubi	HMsR28	L003	sherman	Rattus rattus	26	average	female	0	NA	25	18.5	0	0	0	1	1	1	1	1	1
RMs060	2018-07-28	2018	Musubi	HMsR28	L004	sherman	Rattus rattus	24	average	male	0	NA	26	18	0	0	0	1	1	1	0.5	0.75	1
RMs061	2018-07-28	2018	Musubi	HMsR22	T024	tomahawk	Rattus rattus	101	poor	male	1	NA	31	22	0	0	0	NA	NA	NA	NA	NA	NA
RMs062	2018-07-28	2018	Musubi	HMsR02	VCD unlabelled	tomahawk	Rattus rattus	146	average	female	1	1	31	23.5	0	0	0	0	0	0	0	0	0
RMs063	2018-07-28	2018	Musubi	HMsR02	VCD unlabelled	tomahawk	Rattus rattus	146	poor	female	1	1	31.5	23.5	0	NA	0	0	0	1	1	0.5	1
RMs064	2018-07-28	2018	Musubi	HMsR38	T019	tomahawk	Crocidura olivieri	51	average	female	1	0	21.5	13.5	1	1	0	1	1	1	1	1	1
RMs260	2019-02-18	2019	Musubi	HRMs55	L098	sherman	Rattus rattus	NA	average	male	1	NA	27	17	0	2	0	0	0	0	0	0	0
RMs261	2019-02-18	2019	Musubi	HRMs38	L080	sherman	Crocidura spp.	36	average	male	1	NA	21	9	0	0	0	0	0	0	0	0	0
RMs262	2019-02-18	2019	Musubi	HRMs36	L045	sherman	Crocidura olivieri	59	average	male	1	NA	22	12	0	1	0	1	0.5	0	0	0.25	0
RMs263	2019-02-18	2019	Musubi	HRMs34	L204	sherman	Crocidura olivieri	50	average	male	1	NA	21	11	0	0	0	1	1	0	0	0.5	1
RMs264	2019-02-18	2019	Musubi	HRMs39	L018	sherman	Rattus rattus	71	average	female	1	0	30	20	0	0	0	0	0	0	0	0	0
RMs265	2019-02-18	2019	Musubi	HRMs11	L077	sherman	Rattus rattus	54	average	male	1	NA	29	24	0	0	0	1	0.5	0	0	0.25	0
RMs266	2019-02-18	2019	Musubi	HRMs25	L015	sherman	Mastomys erythroleucus	76	good	female	1	1	22.5	16	12	0	0	0	0	0	0	0	0
RMs267	2019-02-18	2019	Musubi	HRMs25	L072	sherman	Rattus rattus	21.5	average	female	0	NA	26	15.5	0	0	0	0	0	0	0	0	0
RMs268	2019-02-18	2019	Musubi	HRMs34	L078	sherman	Rattus rattus	91	average	male	1	NA	28	19.5	3	0	0	0	0	0	0	0	0
RMs269	2019-02-18	2019	Musubi	HRMs34	L203	sherman	Rattus rattus	95	average	female	1	0	30	22	1	0	0	0	0	0	0	0	0
RMs270	2019-02-18	2019	Musubi	HRMs28	L150	sherman	Rattus rattus	43	average	male	0	NA	27	19	0	1	0	0	0	0	0	0	0
RMs271	2019-02-18	2019	Musubi	HRMs32	L026	sherman	Crocidura spp.	42	average	female	1	1	20.5	8.5	0	1	0	1	1	0	0	0.5	1
RMs272	2019-02-18	2019	Musubi	HRMs29	L095	sherman	Crocidura cf. grandiceps	7.5	average	female	0	NA	10.5	8	0	0	0	1	2	1	0.5	1.25	1
RMs273	2019-02-18	2019	Musubi	HRMsSW	L054	sherman	Lemniscomys striatus	40	average	male	1	NA	26.5	15	6	0	0	0	0	0	0	0	0
RMs274	2019-02-18	2019	Musubi	HRMs01	L022	sherman	Rattus rattus	59	average	male	1	NA	27	19.5	0	0	0	0	0	0	0	0	0
RMs275	2019-02-18	2019	Musubi	HRMs55	T002	tomahawk	Rattus rattus	101	average	female	1	0	29.5	20	0	0	0	1	0.5	0	0	0.25	0
RMs276	2019-02-18	2019	Musubi	HRMs01	VCD unlabelled	tomahawk	Rattus rattus	131	average	female	1	0	32	23	0	0	0	0	0	0	0	0	0
RMs277	2019-02-18	2019	Musubi	HRMs28	T027	tomahawk	Rattus rattus	171	average	male	1	NA	35	23	2	0	0	1	0.5	0	0	0.25	0
RMs278	2019-02-18	2019	Musubi	HRMs02	T016	tomahawk	Rattus rattus	42	average	NA	0	NA	25	19	0	0	0	0	0	0	0	0	0
RMs279	2019-02-19	2019	Musubi	HRMsSW	L097	sherman	Arvicanthis niloticus	141	average	male	1	NA	27.5	17.5	0	1	1	0	0	0	0	0	0
RMs280	2019-02-19	2019	Musubi	HRMsSW	L066	sherman	Crocidura olivieri	33.5	average	female	1	0	20	8	0	0	0	1	0.5	0	0	0.25	0
RMs281	2019-02-19	2019	Musubi	HRMs38	L069	sherman	Arvicanthis spp.	141	average	male	1	NA	32	20	0	0	0	1	1	1	1	1	1
RMs282	2019-02-19	2019	Musubi	HRMs56	L006	sherman	Crocidura spp.	34	average	NA	1	NA	19	9	0	0	NA	1	1	1	1	1	1
RMs283	2019-02-19	2019	Musubi	HRMs55	L004	sherman	Crocidura olivieri	NA	average	NA	1	NA	18	12	0	0	NA	0	0	1	0.5	0.25	0
RMs284	2019-02-19	2019	Musubi	HRMs31	T006	tomahawk	Rattus rattus	171	average	male	1	NA	32.5	22	0	0	0	0	0	0	0	0	0
RMs285	2019-02-19	2019	Musubi	HRMs22	T023	tomahawk	Rattus rattus	86	average	male	1	NA	31	20	0	0	0	0	0	0	0	0	0
RMs286	2019-02-20	2019	Musubi	HRMs25	L073	sherman	Rattus rattus	86	average	male	1	NA	30	21	0	0	0	0	0	0	0	0	0
RMs287	2019-02-20	2019	Musubi	HRMs36	L061	sherman	Arvicanthis niloticus	151	average	male	1	NA	31	17	0	3	0	0	0	1	2	1	1
RMs288	2019-02-20	2019	Musubi	HRMs29	T022	tomahawk	Rattus rattus	73.5	average	male	1	NA	31	21	0	0	0	0	0	0	0	0	0
RMs289	2019-02-20	2019	Musubi	HRMs25	T002	tomahawk	Rattus rattus	36	average	male	0	NA	23	18	1	0	0	0	0	0	0	0	0
RMs290	2019-02-20	2019	Musubi	HRMs12	T021	tomahawk	Mastomys spp.	65	average	female	1	0	23	18	2	0	0	1	2	1	2	2	1
RWa066	2018-07-30	2018	Walumbe	HRWa08	L079	sherman	Rattus rattus	31	average	female	0	NA	28	19	0	4	0	1	1	1	0.5	0.75	1
RWa067	2018-07-30	2018	Walumbe	HRWa04	L065	sherman	Mus bufo	6	average	male	1	NA	15	12.5	0	0	0	1	1	0	0	0.5	1
RWa068	2018-07-30	2018	Walumbe	HRWa06	L026	sherman	Rattus rattus	31	poor	male	0	NA	25	17	0	1	0	1	0.5	0	0	0.25	0
RWa069	2018-07-30	2018	Walumbe	HRWa16	L089	sherman	Rattus rattus	6	poor	female	0	NA	24	15	0	2	0	0	0	0	0	0	0
RWa070	2018-07-30	2018	Walumbe	HRWa18	L082	sherman	Rattus rattus	21	poor	male	0	NA	24	19	0	2	0	0	0	0	0	0	0
RWa071	2018-07-30	2018	Walumbe	HRWa13	L061	sherman	Crocidura olivieri	46	average	NA	1	NA	22	13	1	0	0	0	0	0	0	0	0
RWa072	2018-07-30	2018	Walumbe	HRWa12	L034	sherman	Crocidura olivieri	21	average	NA	0	NA	19	11	0	0	0	0	0	1	0.5	0.25	0
RWa073	2018-07-30	2018	Walumbe	HRWa14	L040	sherman	Crocidura olivieri	41	average	female	0	NA	20	10	0	0	0	0	0	1	0.5	0.25	0
RWa074	2018-07-30	2018	Walumbe	HRWa01	L090	sherman	Rattus rattus	61	average	male	0	NA	30	21	0	0	0	1	0.5	0	0	0.25	0
RWa075	2018-07-30	2018	Walumbe	HRWa15	T024	tomahawk	Rattus rattus	116	average	male	1	NA	33	22	0	0	0	0	0	0	0	0	0
RWa076	2018-07-30	2018	Walumbe	HRWa11	T005	tomahawk	Rattus rattus	151	average	female	1	0	32	22	0	0	0	0	0	0	0	0	0
RWa077	2018-07-30	2018	Walumbe	HRWa16	T019	tomahawk	Rattus rattus	51	average	male	1	NA	29	18	0	0	0	1	0.5	0	0	0.25	0
RWa078	2018-07-30	2018	Walumbe	HRWa19	TN01	tomahawk	Rattus rattus	151	good	male	1	NA	31	22	0	10	0	1	0.5	0	0	0.25	0
RWa079	2018-07-30	2018	Walumbe	HRWa02	T023	tomahawk	Rattus rattus	111	average	female	1	1	31	19	0	0	0	0	0	0	0	0	0
RWa080	2018-07-30	2018	Walumbe	HRWa01	T022	tomahawk	Rattus rattus	46	poor	male	0	NA	28	20	0	0	0	1	0.5	0	0	0.25	0
RWa081	2018-07-30	2018	Walumbe	HRWa20	T002	tomahawk	Rattus rattus	161	good	male	1	NA	33.5	23.5	0	0	0	NA	NA	NA	NA	NA	NA
RWa082	2018-07-30	2018	Walumbe	HRWa05	L028	sherman	Rattus rattus	21	poor	male	0	NA	25.6	17	1	0	0	1	0.5	0	0	0.25	0
RWa083	2018-07-30	2018	Walumbe	HRWa20	L035	sherman	Mastomys spp.	31	average	female	0	NA	21	17	6	0	0	NA	NA	NA	NA	NA	NA
RWa084	2018-07-31	2018	Walumbe	HRWa12	L016	sherman	Rattus rattus	66	average	female	1	0	32	22.5	0	0	0	0	0	0	0	0	0
RWa085	2018-07-31	2018	Walumbe	HRWa11	L049	sherman	Crocidura spp.	31	average	female	1	0	20.5	12	0	0	0	0	0	0	0	0	0
RWa086	2018-07-31	2018	Walumbe	HRWa11	L074	sherman	Rattus rattus	48	average	NA	0	NA	30.5	20	0	0	0	0	0	0	0	0	0
RWa087	2018-07-31	2018	Walumbe	HRWa12	L075	sherman	Mastomys erythroleucus	61	good	female	1	0	18	22.5	1	0	0	1	2	1	2	2	1
RWa088	2018-07-31	2018	Walumbe	HRWa05	L065	sherman	Mus musculoides	11	average	female	1	1	14.5	11.5	0	0	0	1	2	1	2	2	1
RWa089	2018-07-31	2018	Walumbe	HRWa02	L150	sherman	Crocidura olivieri	51	average	female	1	0	21.5	13.5	0	0	0	0	0	1	0.5	0.25	0
RWa090	2018-07-31	2018	Walumbe	HRWa15	T019	tomahawk	Rattus rattus	141	good	female	1	1	29	25	0	0	0	0	0	0	0	0	0
RWa091	2018-07-31	2018	Walumbe	HRWa17	T026	tomahawk	Rattus rattus	126	good	male	1	NA	31	22	0	0	0	0	0	0	0	0	0
RWa092	2018-07-31	2018	Walumbe	HRWa18	T010	tomahawk	Rattus rattus	51	average	female	0	NA	29	15	1	0	0	1	2	1	2	2	1
RWa093	2018-07-31	2018	Walumbe	HRWa16	T023	tomahawk	Rattus rattus	31	poor	female	0	NA	11.5	19	0	1	0	1	0.5	0	0	0.25	0
RWa094	2018-07-31	2018	Walumbe	HRWa18	T001	tomahawk	Rattus rattus	21	poor	male	0	NA	10	18	0	0	0	NA	NA	NA	NA	NA	NA
RWa095	2018-08-01	2018	Walumbe	HRWa10	VCD unlabelled	tomahawk	Rattus rattus	166	good	male	1	NA	33	23	0	0	0	1	1	0	0	0.5	1
RWa096	2018-08-01	2018	Walumbe	HRWa06	T012	tomahawk	Rattus rattus	101	good	female	1	0	31	21	0	0	0	NA	NA	NA	NA	NA	NA
RWa097	2018-08-01	2018	Walumbe	HRWa10	L037	sherman	Rattus rattus	21	poor	NA	0	NA	25	18	0	1	0	0	0	0	0	0	0
RWa098	2018-08-01	2018	Walumbe	HRWa04	L021	sherman	Rattus rattus	21	poor	male	0	NA	25	17	0	1	0	0	0	0	0	0	0
RWa099	2018-08-01	2018	Walumbe	HRWa01	L094	sherman	Rattus rattus	101	good	female	1	0	31	24	0	0	0	0	0	1	0.5	0.25	0
RWa100	2018-08-01	2018	Walumbe	HRWa06	L052	sherman	Rattus rattus	21	poor	male	0	NA	26	17	0	0	0	0	0	0	0	0	0
RWa101	2018-08-01	2018	Walumbe	HRWa20	L011	sherman	Rattus rattus	26	poor	male	0	NA	26	19	0	0	0	1	0.5	0	0	0.25	0
RWa102	2018-08-01	2018	Walumbe	HRWa14	L033	sherman	Rattus rattus	61	good	male	1	NA	31	23	0	0	0	1	1	0	0	0.5	1
RWa103	2018-08-01	2018	Walumbe	HRWa16	L095	sherman	Rattus rattus	56	good	female	0	NA	30	21	0	0	0	1	1	0	0	0.5	1
RWa104	2018-08-01	2018	Walumbe	HRWaX	L077	sherman	Rattus rattus	26	average	female	0	NA	24	19	0	4	0	0	0	0	0	0	0
RWa105	2018-08-01	2018	Walumbe	HRWa13	L026	sherman	Crocidura spp.	NA	NA	NA	NA	NA	NA	NA	NA	NA	0	NA	NA	NA	NA	NA	NA
RWa106	2018-08-01	2018	Walumbe	HRWa13	L078	sherman	Mastomys erythroleucus	31	good	male	0	NA	21	19	0	0	0	1	1	0	0	0.5	1
RWa107	2018-08-01	2018	Walumbe	HRWa20	T006	tomahawk	Rattus rattus	106	good	female	1	0	31	22	0	0	0	1	2	1	2	2	1
RWa108	2018-08-01	2018	Walumbe	HRWa13	T005	tomahawk	Rattus rattus	81	good	female	1	0	32	22	0	0	0	0	0	0	0	0	0
RWa109	2018-08-01	2018	Walumbe	HRWa15	T019	tomahawk	Rattus rattus	106	good	male	1	NA	31	22	0	10	0	1	1	1	0.5	0.75	1
RWa110	2018-08-01	2018	Walumbe	HRWa14	T011	tomahawk	Mastomys spp.	61	good	male	1	NA	24	20	0	0	1	0	0	0	0	0	0
RWa111	2018-08-02	2018	Walumbe	HRWaXX	L092	sherman	Rattus rattus	18	average	male	0	NA	18	25.5	0	0	0	0	0	0	0	0	0
RWk112	2018-08-02	2018	Waka Waka	HRWk10	L031	sherman	Mus musculus	21	average	female	1	1	17	13	0	0	0	1	1	0	0	0.5	1
RWk113	2018-08-02	2018	Waka Waka	HRWk10	L072	sherman	Crocidura spp.	46	average	female	1	0	20	13	0	0	0	NA	NA	NA	NA	NA	NA
RWk114	2018-08-02	2018	Waka Waka	HRWk08	L073	sherman	Crocidura olivieri	36	poor	female	1	0	20	12	0	0	0	1	1	0	0	0.5	1
RWk115	2018-08-02	2018	Waka Waka	HRWk11	T006	tomahawk	Rattus rattus	171	average	male	1	NA	32.5	21.5	0	0	1	NA	NA	NA	NA	NA	NA
RWk116	2018-08-02	2018	Waka Waka	HRWk06	T023	tomahawk	Rattus rattus	86	average	male	1	NA	32	21	0	0	0	NA	NA	NA	NA	NA	NA
RWk117	2018-08-02	2018	Waka Waka	HRWk08	T020	tomahawk	Rattus rattus	111	average	male	1	NA	33	22.5	0	0	0	0	0	0	0	0	0
RWk118	2018-08-02	2018	Waka Waka	HRWk02	T005	tomahawk	Rattus rattus	81	average	female	1	0	31	22.5	0	0	0	1	2	0	0	1	1
RWk119	2018-08-02	2018	Waka Waka	HRWk03	TN02	tomahawk	Rattus rattus	101	average	female	1	0	30.5	21.5	0	2	0	1	2	1	2	2	1
RWk120	2018-08-02	2018	Waka Waka	HRWk01	L052	sherman	Mus musculus castaneus	21	poor	female	1	1	18	14	0	0	0	1	1	0	0	0.5	1
RWk121	2018-08-02	2018	Waka Waka	HRWk15	T026	tomahawk	Rattus rattus	111	good	female	1	0	31	23	0	2	0	1	1	0	0	0.5	1
RWk122	2018-08-02	2018	Waka Waka	HRWk17	T021	tomahawk	Rattus rattus	61	good	NA	0	NA	29	22	0	0	0	1	1	0	0	0.5	1
RWk123	2018-08-02	2018	Waka Waka	HRWk18	T012	tomahawk	Rattus rattus	89	good	female	1	1	27	22	0	1	0	0	0	0	0	0	0
RWk124	2018-08-02	2018	Waka Waka	HRWk18	L067	sherman	Mus musculus castaneus	21	average	male	1	NA	19	14	0	0	0	0	0	0	0	0	0
RWk125	2018-08-02	2018	Waka Waka	HRWk01	L026	sherman	Mus musculus	21	poor	female	1	1	17	13	0	0	0	0	0	0	0	0	0
RWk126	2018-08-03	2018	Waka Waka	HRWk05	L042	sherman	Mus musculus	21	poor	male	1	NA	15	11	0	0	0	0	0	0	0	0	0
RWk127	2018-08-03	2018	Waka Waka	HRWk16	L091	sherman	Rattus rattus	41	poor	male	1	NA	29	21	0	0	0	1	2	0	0	1	1
RWk128	2018-08-03	2018	Waka Waka	HRWk21	L046	sherman	Mus musculus	21	average	female	1	0	16	12	0	0	1	0	0	1	0.5	0.25	0
RWk129	2018-08-03	2018	Waka Waka	HRWk10	L022	sherman	Crocidura olivieri	41	average	male	1	NA	18	10	NA	0	0	1	0.5	0	0	0.25	0
RWk130	2018-08-03	2018	Waka Waka	HRWk02	L095	sherman	Mus musculus castaneus	11	poor	male	0	NA	17	11	0	0	0	0	0	0	0	0	0
RWk131	2018-08-03	2018	Waka Waka	HRWk01	L075	sherman	Mus cf. musculus	11	poor	female	0	NA	15	11	0	0	0	0	0	0	0	0	0
RWk132	2018-08-03	2018	Waka Waka	NA	brought	misc	Rattus rattus	71	poor	male	1	NA	28	22	0	0	0	0	0	0	0	0	0
RWk133	2018-08-03	2018	Waka Waka	HRWk16	L028	sherman	Rattus rattus	101	average	female	1	1	31	21	0	0	0	NA	NA	NA	NA	NA	NA
RWk134	2018-08-03	2018	Waka Waka	HRWk23	TN02	tomahawk	Rattus rattus	121	average	female	1	0	32	28	0	0	0	1	1	0	0	0.5	1
RWk135	2018-08-03	2018	Waka Waka	HRWk12	T024	tomahawk	Rattus rattus	131	average	female	1	1	31	23	0	0	0	1	2	1	0.5	1.25	1
RWk136	2018-08-03	2018	Waka Waka	HRWk07	T014	tomahawk	Rattus rattus	101	good	female	1	0	31	20	0	0	0	1	0.5	1	1	0.75	1
RWk137	2018-08-03	2018	Waka Waka	HRWk04	TN01	tomahawk	Rattus rattus	131	good	male	1	NA	32	22	0	0	0	1	0.5	0	0	0.25	0
RWk138	2018-08-03	2018	Waka Waka	HRWk14	T019	tomahawk	Rattus rattus	71	average	male	1	NA	29	21	0	0	0	0	0	1	0.5	0.25	0
RWk139	2018-08-03	2018	Waka Waka	HRWk03	T013	tomahawk	Rattus rattus	146	good	female	1	0	31	22	0	4	0	1	2	1	2	2	1
RWk140	2018-08-04	2018	Waka Waka	HRWk23	L072	sherman	Crocidura olivieri	51	poor	male	1	NA	19	11	5	0	0	0	0	0	0	0	0
RWk141	2018-08-04	2018	Waka Waka	HRWk05	L097	sherman	Crocidura olivieri	31	poor	female	1	0	18	10	0	0	0	1	0.5	0	0	0.25	0
RWk142	2018-08-04	2018	Waka Waka	HRWk12	L096	sherman	Rattus rattus	61	average	male	0	NA	28	21	0	0	0	1	1	0	0	0.5	1
RWk143	2018-08-04	2018	Waka Waka	HRWk21	L026	sherman	Crocidura olivieri	31	poor	female	1	0	18	11	0	0	0	0	0	0	0	0	0
RWk144	2018-08-04	2018	Waka Waka	HRWk18	L057	sherman	Crocidura spp.	NA	NA	NA	NA	NA	NA	NA	NA	NA	0	NA	NA	NA	NA	NA	NA
RWk145	2018-08-04	2018	Waka Waka	HRWk02	L018	sherman	Rattus rattus	91	good	female	1	1	28	22	0	0	0	1	0.5	0	0	0.25	0
RWk146	2018-08-04	2018	Waka Waka	HRWk10	T022	tomahawk	Rattus rattus	131	good	female	1	1	29	24	0	NA	0	1	0.5	0	0	0.25	0
RWk147	2018-08-04	2018	Waka Waka	HRWk14	T023	tomahawk	Rattus rattus	81	average	female	1	1	30	19	0	0	0	1	0.5	0	0	0.25	0
RWk200	2019-02-13	2019	Waka Waka	HRWk17	L047	sherman	Mus cf. musculus	12	average	female	1	0	14	12.5	0	0	0	1	0.5	0	0	0.25	0
RWk201	2019-02-13	2019	Waka Waka	HRWk17	L057	sherman	Mus musculus	19	good	female	1	0	18	11	0	0	0	0	0	0	0	0	0
RWk202	2019-02-13	2019	Waka Waka	HRWK17	L085	sherman	Mus spp.	18	average	male	1	NA	17	14	0	0	0	0	0	0	0	0	0
RWk203	2019-02-13	2019	Waka Waka	HRWk20	L037	sherman	Rattus rattus	121	good	female	1	0	29	23	0	0	0	0	0	0	0	0	0
RWk204	2019-02-13	2019	Waka Waka	HRWk14	L022	sherman	Mus spp.	18	average	female	1	0	16	13	0	0	1	NA	NA	NA	NA	NA	NA
RWk205	2019-02-13	2019	Waka Waka	HRWk14	L022	sherman	Mus spp.	8	poor	female	1	0	15	12	0	0	0	0	0	0	0	0	0
RWk206	2019-02-13	2019	Waka Waka	HRWk02	L043	sherman	Rattus rattus	92	average	female	1	1	34	21	0	2	0	0	0	0	0	0	0
RWk207	2019-02-13	2019	Waka Waka	HRWk07	L054	sherman	Rattus rattus	101	good	male	1	NA	27	23	0	0	0	1	0.5	0	0	0.25	0
RWk208	2019-02-13	2019	Waka Waka	HRWk13	L052	sherman	Rattus rattus	34	average	female	0	NA	25	18	3	0	0	0	0	0	0	0	0
RWk209	2019-02-13	2019	Waka Waka	HRWk13	L089	sherman	Rattus rattus	64	average	female	1	1	26	19	0	0	0	1	0.5	0	0	0.25	0
RWk210	2019-02-13	2019	Waka Waka	HRWk09	L098	sherman	Crocidura spp.	41	average	male	1	NA	20	9	0	0	0	0	0	0	0	0	0
RWk211	2019-02-13	2019	Waka Waka	HRWk16	L046	sherman	Rattus rattus	54	average	male	1	NA	26	21	0	1	0	0	0	1	1	0.5	1
RWk212	2019-02-13	2019	Waka Waka	HRWk28	T019	tomahawk	Rattus rattus	93	good	female	1	0	33	22	0	0	0	1	0.5	0	0	0.25	0
RWk213	2019-02-13	2019	Waka Waka	HRWk26	T012	tomahawk	Rattus rattus	81	average	male	1	NA	31	21	0	0	0	0	0	0	0	0	0
RWk214	2019-02-13	2019	Waka Waka	HRWk24	T023	tomahawk	Rattus rattus	22	average	male	0	NA	23	16	0	0	0	0	0	0	0	0	0
RWk215	2019-02-14	2019	Waka Waka	HRWk23	L061	sherman	Crocidura olivieri	42	average	female	1	0	24	13	0	0	NA	0	0	0	0	0	0
RWk216	2019-02-14	2019	Waka Waka	HRWk12	no tag	tomahawk	Rattus rattus	91	average	female	1	0	35	24	0	12	NA	1	0.5	0	0	0.25	0
RWk217	2019-02-14	2019	Waka Waka	HRWk27	bucket -T023	misc	Arvicanthis niloticus	62	average	female	1	0	38	23	0	2	1	0	0	1	0.5	0.25	0
RWk218	2019-02-14	2019	Waka Waka	HRWk27	bucket - T005	misc	Arvicanthis niloticus	14	average	male	0	0	24	13	0	0	0	0	0	0	0	0	0
RWk219	2019-02-14	2019	Waka Waka	HRWk27	bucket - T005	misc	Arvicanthis niloticus	30	average	female	0	NA	33	19	0	0	1	0	0	0	0	0	0
RWk220	2019-02-14	2019	Waka Waka	HRWk27	bucket - T005	misc	Arvicanthis spp.	35	average	male	0	NA	33	18	0	0	0	0	0	0	0	0	0
RWk221	2019-02-14	2019	Waka Waka	HRWk21	T019	tomahawk	Rattus rattus	52	average	female	1	0	33	24	0	0	0	0	0	0	0	0	0
RWk222	2019-02-14	2019	Waka Waka	HRWk02	T002	tomahawk	Rattus rattus	136	average	female	1	1	31.5	23	0	3	1	NA	NA	NA	NA	NA	NA
RWk223	2019-02-14	2019	Waka Waka	HRWk27	bucket -L057	misc	Mus musculoides	9	average	male	1	NA	14	11	0	0	0	0	0	0	0	0	0
RWk224	2019-02-14	2019	Waka Waka	HRWk27	bucket -L057	misc	Mus spp.	6.1	average	male	0	NA	13	10.5	0	0	0	0	0	0	0	0	0
RWk225	2019-02-14	2019	Waka Waka	HRWk16	L042	sherman	Mus spp.	13	average	male	1	NA	16.5	12	0	0	0	1	0.5	0	0	0.25	0
RWk226	2019-02-14	2019	Waka Waka	HRWk08	L062	sherman	Rattus rattus	101	average	female	1	0	32	23	0	0	1	0	0	0	0	0	0
RWk227	2019-02-14	2019	Waka Waka	HRWk24	L018	sherman	Crocidura olivieri	17	average	NA	1	NA	20	10.5	0	0	0	0	0	0	0	0	0
RWk228	2019-02-14	2019	Waka Waka	HRWk26	L100	sherman	Mastomys natalensis	60	average	female	1	0	25	22	5	8	0	0	0	0	0	0	0
RWk229	2019-02-14	2019	Waka Waka	HRWk26	L064	sherman	Rattus rattus	50	average	female	1	0	29.5	22	0	0	0	0	0	0	0	0	0
RWk230	2019-02-14	2019	Waka Waka	HRWk26	L066	sherman	Rattus rattus	63	average	female	1	0	29	21	0	0	0	0	0	0	0	0	0
RWk231	2019-02-14	2019	Waka Waka	HRWk13	L028	sherman	Mus musculus	17	average	female	1	1	15	14	0	0	0	0	0	0	0	0	0
RWk232	2019-02-14	2019	Waka Waka	HRWk03	L067	sherman	Rattus rattus	36	average	male	1	NA	25	20	0	0	0	0	0	0	0	0	0
RWk233	2019-02-14	2019	Waka Waka	HRWk03	L093	sherman	Mus musculus	12	poor	male	0	NA	16	11	0	0	0	0	0	0	0	0	0
RWk234	2019-02-14	2019	Waka Waka	HRWk21	L015	sherman	Crocidura cf. poensis	12	poor	male	0	NA	14.5	8.5	0	0	0	0	0	0	0	0	0
RWk235	2019-02-14	2019	Waka Waka	HRWk01	L041	sherman	Mus musculus castaneus	19	average	female	1	0	15	4	0	0	0	0	0	0	0	0	0
RWk236	2019-02-14	2019	Waka Waka	HRWk06	L087	sherman	Mus spp.	6	poor	female	0	NA	14.5	14	0	0	0	0	0	0	0	0	0
RWk237	2019-02-14	2019	Waka Waka	HRWk10	L095	sherman	Mus musculus castaneus	12	poor	female	0	NA	15	12	0	0	0	0	0	0	0	0	0
RWk238	2019-02-14	2019	Waka Waka	HRWkCF	L150	sherman	Mastomys erythroleucus	24	average	female	0	NA	21.5	18	1	0	0	0	0	0	0	0	0
RWk239	2019-02-14	2019	Waka Waka	HRWkCF	L035	sherman	Mastomys erythroleucus	46	poor	female	1	0	22	19	0	0	1	1	1	0	0	0.5	1
RWk240	2019-02-14	2019	Waka Waka	HRWkCF	L077	sherman	Mastomys erythroleucus	25	average	male	0	NA	22	17	0	0	0	0	0	0	0	0	0
RWk241	2019-02-15	2019	Waka Waka	HRWkCF	L005	sherman	Mastomys erythroleucus	49.5	average	male	1	NA	24	16	0	0	0	1	1	0	0	0.5	1
RWk242	2019-02-15	2019	Waka Waka	HRWk26	L099	sherman	Mus musculoides	9.2	average	female	1	1	12	10	0	0	0	0	0	0	0	0	0
RWk243	2019-02-15	2019	Waka Waka	HRWk16	L065	sherman	Rattus rattus	81	average	female	1	1	26	22	1	0	0	1	2	1	2	2	1
RWk244	2019-02-15	2019	Waka Waka	HRWk16	L074	sherman	Mus musculus castaneus	22	average	female	1	1	16	12.5	0	0	0	0	0	0	0	0	0
RWk245	2019-02-15	2019	Waka Waka	HRWk03	L094	sherman	Mus spp.	18	average	female	1	0	16	13	0	0	0	0	0	0	0	0	0
RWk246	2019-02-15	2019	Waka Waka	HRWk20	L072	sherman	Mus spp.	14	average	male	0	NA	18	12	0	0	0	1	2	0	0	1	1
RWk247	2019-02-15	2019	Waka Waka	HRWk20	L048	sherman	Mus musculus castaneus	18	average	female	1	1	17	14.5	0	0	0	1	1	0	0	0.5	1
RWk248	2019-02-15	2019	Waka Waka	HRWk07	L082	sherman	Mus musculus	21	average	female	1	1	16	13	0	0	0	0	0	0	0	0	0
RWk249	2019-02-15	2019	Waka Waka	HRWk23	T012	tomahawk	Rattus rattus	22	average	male	0	NA	23	18	0	0	0	0	0	0	0	0	0
RWk250	2019-02-15	2019	Waka Waka	HRWkCF	T002	tomahawk	Mastomys natalensis	86	average	male	1	NA	26.5	18	5	0	1	0	0	1	2	1	1
RWk251	2019-02-15	2019	Waka Waka	HRWkCF	T023	tomahawk	Mastomys spp.	53	average	female	1	1	22	17	0	0	1	0	0	1	2	1	1
RWk252	2019-02-15	2019	Waka Waka	HRWk17	T024	tomahawk	Rattus rattus	93	good	female	1	0	32	24	0	6	0	0	0	0	0	0	0
RWk253	2019-02-15	2019	Waka Waka	HRWk02	L050	sherman	Rattus rattus	57	average	male	1	NA	29.5	22	0	0	0	0	0	0	0	0	0
RWk254	2019-02-15	2019	Waka Waka	HRWkCF	L077	sherman	Mastomys erythroleucus	23	average	female	0	NA	21	17	0	0	0	0	0	0	0	0	0
RWk255	2019-02-15	2019	Waka Waka	HRWkCF	L035	sherman	Mus bufo	13	poor	female	1	0	14.5	11	0	0	0	1	1	0	0	0.5	1
RWk256	2019-02-15	2019	Waka Waka	HRWkCF	L062	sherman	Mastomys spp.	58	average	male	1	NA	23	20	0	0	0	1	2	1	2	2	1

## Sheet: data dictionary
column name	description
rodent_id	Unique identifier given to rodent or shrew
date	date of post mortem
year	year of capture
site	village where small mammal was captured
house_id	closest household where small mammal was captured
trap_id	unique number of trap (L for sherman & T for tomahawk; some tomahawk-like treadle traps were unlabelled)
trap_type	type of trap: either sherman, tomahawk (for tomahawk or tomahawk-like treadle) or misc for small mammals that were brought or captured in homemade traps
species	species binomial of small mammal - either identified from morphology or molecular methods (or genus if species unknown)
weight_grams	weight of small mammal in grams
condition	body condition score based on fat stores on either side of spine at the hips. Ranges from 1-5 with 1 being worst condition and no fat, 3 is average and 5 is obese/ large fat deposits
sex	male or female - determined by
mature	0 for juvenille or subadult; 1 for adult
pregnant	for females, whether or not they were pregnant
right_hind_foot_mm	right hind foot length (without toenails)
right_ear_mm	right ear length without hair
tick_num	number of ticks found on the small mammal
flea_num	number of fleas found on the small mammal (only counted up to 10, if 10 is listed, likely more)
calodium_macroscopic	a binary indication of whether Calodium hepaticum was observed in the liver macroscopically
calodium_pcr_X1	a binary indication of whether Calodium hepaticum was detected with PCR at x1 DNA dilution
band_brightness_X1	a score of PCR band brightness for x1 dilution: 0 = no visible band, 0.5 = faint band, 1 = stong band, 2 = very strong band
calodium_pcr_X10	a binary indication of whether Calodium hepaticum was detected with PCR at 1:10 DNA dilution
band_brightness_X10	a score of PCR band brightness for 1:10 dilution: 0 = no visible band, 0.5 = faint band, 1 = stong band, 2 = very strong band
average_band_score	average band score of undiluted and 1:10 diluted PCR
pcr_true_positive	0= not considered positive by molecular diagnostics, 1= positive for C. hepaticum by molecular diagnostics
